# Supplementary material for: A Meta-Analysis Reveals the Commonalities and Differences in Arabidopsis thaliana Response to Different Viral Pathogens
Source: PLoS One. 2012 Jul 12;7(7):e40526. doi: 10.1371/journal.pone.0040526 (PMC3395709; doi:10.1371/journal.pone.0040526)
Supplement: File S1 — Differentially expressed genes (up/down) for all viral infections and those genes shared by pairs of viruses. In addition, we provide the similarity matrix. (XLS) [file pone.0040526.s018.xls]

## Sheet: Sheet1
TEV up	TEV down	TEV-At17 up	TEV-At17 down	TuMV up	TuMV down	PPV up	PPV down	TMV up	TMV down	TRV up	TRV down	TCV up	TCV down	CaLCuV up	CaLCuV down
AT3G45970	AT4G38770	AT3G44300	AT1G12740	AT5G39670	AT5G42900	AT2G39720	AT2G39830	AT1G01050	AT1G03880	AT5G10380	AT2G29330	AT1G01010	AT1G01080	AT2G14610	AT4G28780
AT4G08950	AT3G62700	AT3G09270	AT5G60020	AT3G03640	AT1G11260	AT2G39770	AT2G40880	AT1G01090	AT1G04000	AT1G75040	AT2G27680	AT1G01340	AT1G01430	AT1G14870	AT5G47840
AT1G67980	AT5G38140	AT1G13340	AT2G04842	AT1G57630	AT5G65685	AT2G39730	AT2G33240	AT1G01490	AT1G05450	AT5G56870	AT4G20440	AT1G02820	AT1G01540	AT2G43570	AT2G41680
AT1G75750	AT5G24155	AT1G66700	AT1G48060	AT2G18660	AT1G51500	AT2G39850	AT2G33120	AT1G01620	AT1G05870	AT4G13830	AT5G22440	AT1G02850	AT1G01610	AT3G57260	AT5G07090
AT3G28510	AT5G18080	AT1G60980	AT1G66230	AT3G28210	AT2G21100	AT1G67720	AT4G16350	AT1G02500	AT1G09390	AT4G02370	AT2G30860	AT1G03850	AT1G02170	AT2G18660	AT3G56090
AT5G08240	AT1G64970	AT1G19610	AT3G62950	AT5G52760	AT1G31330	AT4G25520	AT4G14320	AT1G02780	AT1G09550	AT2G31560	AT2G33840	AT1G04070	AT1G02205	AT2G02930	AT4G38160
AT1G63030	AT4G19985	AT1G67980	AT3G14760	AT3G12580	AT3G05640	AT4G15090	AT4G14365	AT1G03130	AT1G10230	AT1G03850	AT3G25805	AT1G04690	AT1G02340	AT1G02930	AT5G52440
AT2G17840	AT4G38690	AT3G49400	AT3G53130	AT1G64490	AT4G39940	AT4G17245	AT4G14615	AT1G04410	AT1G10950	AT4G24690	AT5G02710	AT1G04990	AT1G02813	AT1G21520	AT4G39350
AT2G35290	AT2G39450	AT3G19660	AT3G09800	AT2G29110	AT4G40045	AT4G16370	AT4G16265	AT1G06680	AT1G11960	AT1G22070	AT1G74850	AT1G05000	AT1G03475	AT5G10760	AT3G23080
AT1G61340	AT1G49200	AT1G75750	AT5G03080	AT1G08450	AT3G55130	AT4G17770	AT4G14020	AT1G06760	AT1G14150	AT5G25210	AT5G24680	AT1G05010	AT1G03600	AT1G45145	AT3G08770
AT3G50930	AT5G58260	AT1G32350	AT3G45920	AT1G15250	AT1G51110	AT4G17330	AT4G15690	AT1G07890	AT1G14160	AT5G54270	AT3G05910	AT1G05420	AT1G03680	AT3G60420	AT5G58140
AT5G10760	AT1G24470	AT2G45220	AT1G13820	AT5G10380	AT2G43010	AT4G17110	AT4G15700	AT1G07930	AT1G14970	AT2G27830	AT1G55020	AT1G06180	AT1G04680	AT2G31880	AT3G06650
AT5G35735	AT5G03555	AT1G65510	AT1G08540	AT4G34670	AT1G76590	AT4G16130	AT4G15930	AT1G07940	AT1G17810	AT4G38540	AT4G33030	AT1G06620	AT1G04800	AT2G14560	AT5G12470
AT3G28340	AT1G04800	AT2G25450	AT1G10360	AT3G03920	AT2G26910	AT4G16250	AT4G15200	AT1G09155	AT1G18140	AT5G24200	AT1G73220	AT1G07000	AT1G05190	AT2G41100	AT1G75500
AT1G58225	AT1G14840	AT3G51860	AT1G13740	AT1G13950	AT2G14910	AT4G14605	AT1G25275	AT1G09210	AT1G18485	AT2G16600	AT1G28100	AT1G07135	AT1G05850	AT4G02380	AT2G38210
AT2G22500	AT3G08860	AT1G74590	AT5G02560	AT5G14800	AT1G47670	AT4G15030	AT1G35210	AT1G09640	AT1G18730	AT3G04720	AT3G12145	AT1G08050	AT1G06560	AT1G21250	AT4G22010
AT3G57260	AT3G55120	AT3G28510	AT1G69440	AT3G06680	AT5G07580	AT1G25350	AT1G35140	AT1G10200	AT1G18735	AT1G14880	AT5G62790	AT1G08450	AT1G06680	AT2G24850	AT2G47610
AT4G07031	AT2G33255	AT3G48360	AT3G52820	AT3G48090	AT4G21860	AT1G28330	AT1G73540	AT1G11260	AT1G19900	AT4G31860	AT3G52290	AT1G08650	AT1G06740	AT4G01610	AT2G43920
AT2G32190	AT3G13065	AT1G58766	AT4G38140	AT2G45860	AT3G47800	AT1G28290	AT1G49910	AT1G11480	AT1G20500	AT1G75830	AT3G59780	AT1G09070	AT1G06950	AT1G35710	AT3G26450
AT1G24530	AT4G26520	AT4G15610	AT5G28150	AT5G64000	AT1G55670	AT5G04320	AT1G58420	AT1G11650	AT1G20730	AT5G63880	AT3G05100	AT1G09950	AT1G07110	AT4G23140	AT2G45960
AT2G32680	AT1G58370	AT5G20230	AT1G32200	AT1G01100	AT1G69890	AT1G51140	AT1G57990	AT1G12440	AT1G23760	AT5G61520	AT4G20760	AT1G09970	AT1G07320	AT5G39670	AT5G35970
AT3G45290	AT5G42900	AT3G04070	AT3G52840	AT5G47070	AT5G67420	AT1G46768	AT5G11070	AT1G13990	AT1G24822	AT1G43130	AT2G14880	AT1G10070	AT1G07570	AT3G04720	AT4G24750
AT1G56300	AT3G27690	AT4G07031	AT3G11860	AT3G09500	AT4G13345	AT1G57820	AT5G10695	AT1G15350	AT1G24825	AT5G38895	AT1G17220	AT1G10140	AT1G08200	AT5G06320	AT2G15090
AT5G45750	AT1G19330	AT4G39580	AT1G15165	AT4G35985	AT1G75900	AT1G58390	AT5G32540	AT1G15690	AT1G25250	AT4G38250	AT5G10920	AT1G10340	AT1G08380	AT5G40780	AT5G56710
AT4G30270	AT1G73170	AT1G78290	AT1G53730	AT5G02490	AT2G03550	AT5G19770	AT4G36930	AT1G15950	AT1G26740	AT5G24530	AT1G67480	AT1G10610	AT1G08520	AT2G46400	AT1G32220
AT2G42360	AT5G64460	AT1G21100	AT1G12070	AT5G05370	AT4G26530	AT5G28540	AT1G31812	AT1G15960	AT1G27050	AT1G72680	AT3G10940	AT1G10990	AT1G08540	AT5G10380	AT5G52100
AT1G62840	AT1G52827	AT3G61390	AT4G34760	AT5G50870	AT2G29310	AT5G20730	AT4G36500	AT1G16000	AT1G27880	AT5G63620	AT4G24090	AT1G12210	AT1G08550	AT5G37600	AT2G14880
AT1G65510	AT4G15560	AT4G25000	AT1G51440	AT2G20490	AT4G19095	AT5G13130	AT3G44830	AT1G16010	AT1G29800	AT3G45860	AT3G19370	AT1G12940	AT1G09030	AT5G17760	AT1G50320
AT2G29110	AT1G50020	AT5G12030	AT1G48940	AT2G47640	AT4G27050	AT5G13150	AT3G44840	AT1G17530	AT1G31460	AT5G43430	AT5G11270	AT1G13210	AT1G09390	AT1G69840	AT5G52320
AT2G26440	AT5G14210	AT2G16595	AT4G39970	AT3G25010	AT3G52060	AT5G20830	AT5G16060	AT1G17745	AT1G48270	AT1G58180	AT1G04940	AT1G13260	AT1G09750	AT3G49120	AT5G08260
AT5G52020	AT1G29510	AT1G70810	AT1G23110	AT3G47480	AT1G28230	AT5G20280	AT5G15770	AT1G18080	AT1G50240	AT3G21080	AT2G42220	AT1G13330	AT1G11120	AT3G28510	AT5G59250
AT3G49400	AT2G07050	AT5G10695	AT1G77410	AT4G31700	AT3G07350	AT5G19310	AT5G15720	AT1G19180	AT1G50410	AT1G73030	AT2G22230	AT1G13360	AT1G11545	AT4G34180	AT1G58270
AT2G18690	AT5G01260	AT2G17240	AT4G03600	AT4G12600	AT1G07050	AT5G19910	AT5G15460	AT1G19270	AT1G51390	AT1G33970	AT4G12420	AT1G13950	AT1G11850	AT4G10500	AT5G22440
AT5G22380	AT1G29700	AT4G11650	AT1G24030	AT3G25940	AT2G22080	AT5G28370	AT1G50730	AT1G19570	AT1G51470	AT1G77810	AT3G29290	AT1G14330	AT1G11860	AT5G47120	AT5G63780
AT2G37130	AT5G35790	AT5G46050	AT3G46900	AT2G02230	AT1G77490	AT4G37120	AT5G33200	AT1G19660	AT1G52070	AT1G20630	AT4G27595	AT1G14880	AT1G12090	AT4G05050	AT2G40610
AT1G05710	AT1G10740	AT1G55780	AT1G69160	AT3G56340	AT2G05380	AT4G36690	AT5G28160	AT1G19835	AT1G52670	AT1G75380	AT5G44650	AT1G15670	AT1G12250	AT5G42050	AT2G37450
AT1G13340	AT2G19780	AT5G13080	AT1G04330	AT3G50930	AT1G03820	AT1G31850	AT5G28060	AT1G20020	AT1G53165	AT5G55460	AT2G44160	AT1G15790	AT1G12750	AT5G20230	AT1G72370
AT5G18470	AT2G48020	AT4G10860	AT1G05330	AT3G59100	AT4G09020	AT3G56860	AT5G27980	AT1G20340	AT1G53670	AT5G54810	AT1G63980	AT1G16420	AT1G12800	AT3G56400	AT5G14920
AT3G25780	AT2G29290	AT2G47660	AT4G18630	AT3G52040	AT1G49230	AT1G77380	AT5G26990	AT1G20620	AT1G53920	AT1G80830	AT4G39030	AT1G16510	AT1G12845	AT3G16770	AT3G18680
AT1G19380	AT2G30520	AT2G35980	AT2G32390	AT5G47930	AT3G06070	AT5G16920	AT5G26100	AT1G21310	AT1G54860	AT5G26340	AT5G67260	AT1G16670	AT1G12900	AT2G29350	AT3G02560
AT1G56660	AT1G62750	AT4G01130	AT1G77700	AT1G61570	AT2G34680	AT5G17630	AT5G25540	AT1G21380	AT1G54870	AT1G65820	AT1G36310	AT1G18020	AT1G13250	AT1G66880	AT1G18540
AT1G61667	AT1G47270	AT3G49120	AT3G09660	AT1G80750	AT3G05020	AT5G16780	AT5G66815	AT1G22530	AT1G55280	AT2G33830	AT5G64870	AT1G18020	AT1G14290	AT1G71330	AT4G16720
AT2G05330	AT1G14970	AT5G18470	AT5G26230	AT5G60800	AT2G18440	AT5G16930	AT5G66490	AT1G22710	AT1G62070	AT1G71170	AT4G38500	AT1G18480	AT1G14345	AT4G14365	AT1G60590
AT1G56240	AT1G55370	AT4G34950	AT3G08030	AT4G00700	AT2G39980	AT5G16270	AT5G65870	AT1G23310	AT1G62225	AT2G13810	AT1G26850	AT1G18570	AT1G14700	AT5G24210	AT3G45030
AT3G52400	AT5G25190	AT1G60740	AT2G36950	AT5G23740	AT3G20820	AT5G16280	AT5G66260	AT1G25230	AT1G62640	AT1G54130	AT3G23990	AT1G19020	AT1G15260	AT1G16180	AT4G24930
AT3G54020	AT1G22590	AT5G20960	AT1G02730	AT5G10360	AT1G77060	AT5G15490	AT5G65580	AT1G25275	AT1G62710	AT4G16000	AT4G23940	AT1G19180	AT1G15570	AT2G46600	AT5G03940
AT2G20500	AT4G06744	AT5G67480	AT5G39910	AT5G14050	AT1G66760	AT5G15680	AT5G65590	AT1G25490	AT1G62770	AT3G47160	AT5G45680	AT1G19250	AT1G15810	AT4G12720	AT3G14240
AT5G11740	AT2G40475	AT4G30270	AT3G12170	AT4G14365	AT1G53210	AT5G15850	AT5G65300	AT1G26670	AT1G62850	AT4G02520	AT2G21280	AT1G20350	AT1G16080	AT5G48380	AT3G05880
AT1G75040	AT1G78170	AT5G53730	AT5G06700	AT3G57260	AT3G47510	AT5G15060	AT5G65350	AT1G27450	AT1G65180	AT5G11670	AT4G05450	AT1G21190	AT1G16750	AT4G24690	AT3G55630
AT5G20230	AT5G02120	AT4G01430	AT5G14060	AT3G07230	AT5G67480	AT5G15070	AT5G64900	AT1G28210	AT1G66940	AT1G51890	AT2G47630	AT1G21270	AT1G16920	AT5G24530	AT1G22690
AT1G21520	AT2G16270	AT4G21120	AT4G32880	AT1G66880	AT1G74520	AT5G15450	AT5G65170	AT1G28290	AT1G68120	AT4G35750	AT1G26560	AT1G21520	AT1G17100	AT4G20110	AT2G34560
AT1G02930	AT1G14700	AT3G17150	AT1G27380	AT2G25210	AT3G06750	AT1G31710	AT5G64620	AT1G28330	AT1G69930	AT3G57260	AT1G27130	AT1G21525	AT1G17130	AT1G08450	AT5G59850
AT2G16660	AT2G43870	AT1G77160	AT4G21650	AT4G04220	AT3G05800	AT5G27470	AT5G63905	AT1G28420	AT1G70510	AT5G06370	AT5G20070	AT1E22190	AT1G17220	AT3G29240	AT5G45280
AT1G17450	AT3G48420	AT2G42360	AT2G27040	AT3G53020	AT2G15960	AT5G27610	AT5G64000	AT1G29150	AT1G70560	AT5G43450	AT3G10270	AT1G21750	AT1G17700	AT3G01290	AT4G39710
AT2G17240	AT3G59780	AT1G62840	AT3G27360	AT2G37600	AT4G39320	AT5G26570	AT5G64060	AT1G29400	AT1G70885	AT5G02490	AT5G17630	AT1G22070	AT1G17840	AT5G26920	AT5G57345
AT4G19200	AT4G37760	AT1G21520	AT3G58940	AT5G52750	AT1G22190	AT5G25780	AT5G63135	AT1G29920	AT1G72840	AT5G55850	AT4G23180	AT1G22280	AT1G18060	AT1G73800	AT5G01790
AT2G17230	AT5G50740	AT2G32210	AT4G34530	AT1G77940	AT5G52310	AT5G24870	AT5G63060	AT1G29930	AT1G73220	AT1G13390	AT2G32640	AT1G23130	AT1G18170	AT1G12780	AT3G21190
AT5G13220	AT5G24850	AT4G12735	AT1G73870	AT5G67600	AT2G35370	AT5G24910	AT5G62520	AT1G30230	AT1G73620	AT3G04717	AT5G60670	AT1G23390	AT1G18460	AT4G30270	AT2G42840
AT3G27210	AT5G36160	AT1G32610	AT1G15990	AT5G09510	AT1G55510	AT5G66400	AT5G62080	AT1G30270	AT1G76160	AT2G05520	AT4G39900	AT1G23440	AT1G18620	AT3G50480	AT2G43010
AT3G49340	AT3G17510	AT3G18250	AT2G15680	AT1G53850	AT2G01735	AT5G66610	AT5G62165	AT1G31330	AT1G76290	AT3G50740	AT1G50920	AT1G23830	AT1G18650	AT5G13320	AT5G22620
AT4G21570	AT4G30470	AT2G15480	AT3G44220	AT4G29040	AT3G53920	AT5G65990	AT5G60740	AT1G31420	AT1G77885	AT3G56170	AT2G19870	AT1G23840	AT1G18710	AT5G53120	AT1G64720
AT3G29000	AT2G26080	AT3G57260	AT2G44260	AT3G18740	AT2G28840	AT5G65770	AT5G60520	AT1G32230	AT1G78170	AT2G43570	AT4G00360	AT1G24140	AT1G18730	AT5G56350	AT2G19730
AT1G67970	AT2G37450	AT5G13330	AT5G02550	AT4G25740	AT4G25450	AT5G65210	AT5G60500	AT1G33250	AT1G78260	AT4G26270	AT1G48100	AT1G24145	AT1G18880	AT1G76960	AT5G05690
AT2G32210	AT1G21410	AT1G13270	AT4G27290	AT5G40580	AT1G20020	AT5G65010	AT5G59820	AT1G35720	AT1G78620	AT3G62550	AT4G02530	AT1E24860	AT1G19050	AT2G37110	AT5G12150
AT1G09932	AT4G32770	AT3G03640	AT2G05350	AT5G42720	AT3G05030	AT5G64840	AT5G59930	AT1G36730	AT1G80960	AT4G00355	AT1G31860	AT1G25400	AT1G19150	AT5G02490	AT3G53800
AT1G76970	AT1G62510	AT1G02920	AT3G14420	AT1G10340	AT3G10720	AT5G64570	AT5G59720	AT1G36732	AT2G01505	AT5G55700	AT1G48520	AT1G26580	AT1G19450	AT3G09840	AT5G17230
AT1G15010	AT1G48100	AT5G62740	AT4G34050	AT5G41010	AT1G59960	AT5G64270	AT5G59490	AT1G42960	AT2G09920	AT4G31500	AT1G67750	AT1G27290	AT1G19920	AT2G41410	AT2G18710
AT2G28900	AT4G22890	AT3G45130	AT4G34090	AT4G10500	AT3G20900	AT5G64280	AT5G59180	AT1G45145	AT2G14460	AT2G36220	AT1G04820	AT1G27730	AT1G19960	AT4G39090	AT4G36540
AT1G22570	AT5G59350	AT3G44290	AT4G15480	AT4G11890	AT1G47960	AT5G64290	AT5G58890	AT1G45332	AT2G15750	AT3G47300	AT3G23810	AT1G28370	AT1G20340	AT1G73260	AT4G09320
AT2G23120	AT2G38780	AT1G69880	AT3G44610	AT1G14980	AT3G14210	AT5G63840	AT5G58610	AT1G47970	AT2G18340	AT3G61280	AT3G09210	AT1G28480	AT1G20650	AT2G43510	AT1G01470
AT3G28580	AT5G10470	AT1G76590	AT2G26710	AT5G02610	AT5G22620	AT5G64030	AT5G58570	AT1G48620	AT2G18350	AT5G54960	AT4G25740	AT1G28580	AT1G20810	AT1G11910	AT5G35790
AT4G30650	AT1G49580	AT5G05640	AT1G10460	AT4G02230	AT1G18590	AT5G64170	AT5G57420	AT1G48920	AT2G23560	AT5G64000	AT3G62910	AT1G29040	AT1G21460	AT5G04720	AT5G57930
AT4G38560	AT1G77930	AT4G03320	AT1G18410	AT3G09270	AT3G62630	AT5G63530	AT5G57500	AT1G49240	AT2G24280	AT3G50810	AT1G08200	AT1G29150	AT1G21500	AT1G49050	AT5G49030
AT4G39670	AT2G45560	AT5G47060	AT1G34320	AT3G16080	AT3G15720	AT5G63600	AT5G57560	AT1G50010	AT2G25100	AT5G21090	AT3G63400	AT1G29290	AT1G23060	AT1G19660	AT1G34430
AT1G19020	AT1G56500	AT4G23493	AT3G53235	AT2G34480	AT1G76460	AT5G63610	AT5G57060	AT1G50250	AT2G25110	AT3G09020	AT1G59840	AT1G29340	AT1G23205	AT5G20620	AT1G15140
AT1G24145	AT4G11211	AT2G05330	AT3G59110	AT3G51440	AT1G68500	AT5G63340	AT5G56670	AT1G51200	AT2G33580	AT3G14990	AT4G28210	AT1G29355	AT1G23310	AT3G22910	AT4G18730
AT4G23610	AT3G17790	AT1G56300	AT3G02640	AT1G15930	AT4G30110	AT5G63180	AT5G56510	AT1G51680	AT2G35747	AT4G30910	AT5G35530	AT1G30090	AT1G23400	AT4G08850	AT5G52060
AT2G42540	AT5G15500	AT3G13380	AT3G26200	AT2G43570	AT5G53880	AT5G62690	AT5G55450	AT1G52380	AT2G35750	AT2G36320	AT5G58140	AT1G30490	AT1G23730	AT3G51860	AT4G21210
AT1G77640	AT4G09010	AT5G26340	AT1G31490	AT1G48440	AT1G75750	AT5G62430	AT5G55290	AT1G53210	AT2G36680	AT1G80910	AT1G58380	AT1G31820	AT1G24020	AT3G47480	AT1G53240
AT4G02550	AT3G02730	AT1G25550	AT1G23800	AT1G52300	AT2G26250	AT5G61650	AT5G54590	AT1G54100	AT2G38380	AT2G05380	AT3G57490	AT1G31870	AT1G24610	AT4G33050	AT5G19290
AT3G23250	AT2G27420	AT1G66600	AT1G11840	AT4G16720	AT1G77210	AT5G61070	AT5G54720	AT1G54410	AT2G38465	AT5G43780	AT1G66430	AT1G32170	AT1G25440	AT3G56240	AT4G24280
AT3G16050	AT3G56040	AT5G13200	AT5G16710	AT3G22230	AT1G19715	AT5G61130	AT5G54850	AT1G55670	AT2G39530	AT4G32930	AT4G09650	AT1G32230	AT1G26310	AT1G22930	AT2G20750
AT5G46050	AT2G05620	AT2G45210	AT3G11470	AT5G18470	AT3G49580	AT5G60460	AT5G54980	AT1G56220	AT2G41540	AT5G56660	AT1G43190	AT1G32900	AT1G26560	AT2G37970	AT2G03420
AT2G04495	AT3G11410	AT5G13370	AT2G35450	AT4G37090	AT2G25900	AT5G60390	AT5G55010	AT1G56280	AT2G45720	AT5G27380	AT4G34190	AT1G32920	AT1G26650	AT3G53230	AT3G09630
AT5G10695	AT1G05680	AT1G28190	AT1G01350	AT2G31880	AT2G30840	AT5G58960	AT5G54940	AT1G56700	AT2G45730	AT3G12120	AT2G13610	AT1G33560	AT1G26760	AT2G26440	AT5G04590
AT2G32200	AT5G45950	AT2G31865	AT4G28080	AT3G48930	AT1G67700	AT5G58860	AT5G54490	AT1G58030	AT2G47120	AT1G80830	AT4G13930	AT1G33960	AT1G26770	AT2G30140	AT4G36250
AT4G18890	AT1G18710	AT5G62770	AT1G05540	AT2G21290	AT2G14750	AT5G58630	AT5G54030	AT1G58100	AT2G47350	AT2G46490	AT3G26710	AT1G33970	AT1G26945	AT4G33300	AT4G19120
AT5G26340	AT1G62580	AT3G27210	AT1G70890	AT4G23885	AT2G38530	AT5G58100	AT5G53880	AT1G58290	AT2G47680	AT5G12930	AT1G66230	AT1G34060	AT1G27130	AT3G22600	AT4G13890
AT1G76650	AT2G42900	AT2G45570	AT4G30410	AT1G19020	AT2G01420	AT5G58140	AT5G53530	AT1G59870	AT2G47750	AT3G50260	AT5G17170	AT1G34370	AT1G27210	AT4G23010	AT4G28025
AT3G10300	AT3G14440	AT1G05300	AT5G54190	AT3G57150	AT1G08980	AT5G57770	AT5G53160	AT1G60950	AT3G03170	AT4G10160	AT2G40490	AT1G34420	AT1G27360	AT5G04750	AT3G61580
AT3G50770	AT1G79970	AT4G37010	AT5G45930	AT1G67120	AT3G01480	AT5G57590	AT5G52740	AT1G62290	AT3G03660	AT1G27300	AT1G72500	AT1G34440	AT1G27480	AT3G28540	AT5G45930
AT4G16500	AT3G04790	AT1G01010	AT1G01080	AT1G22920	AT1G18730	AT5G56570	AT5G52760	AT1G62480	AT3G03810	AT3G04090	AT3G13470	AT1G34750	AT1G27950	AT1G27770	AT4G00370
AT1G18200	AT1G04380	AT4G01750	AT1G19950	AT5G61170	AT4G15630	AT5G56350	AT5G52750	AT1G63690	AT3G05520	AT1G23440	AT3G08740	AT1G35210	AT1G28100	AT4G15530	AT3G19170
AT2G31730	AT3G63410	AT3G04720	AT3G08680	AT4G28390	AT2G42280	AT5G56360	AT5G52390	AT1G65290	AT3G07630	AT2G05840	AT4G23670	AT1G35710	AT1G28290	AT4G32940	AT1G15930
AT5G46295	AT1G31920	AT2G16600	AT5G15170	AT2G39390	AT1G27290	AT5G56000	AT5G52210	AT1G65930	AT3G09270	AT3G60590	AT3G47420	AT1G42990	AT1G28440	AT5G52760	AT5G57040
AT1G26420	AT1G64670	AT1G58225	AT5G65700	AT1G56060	AT5G38850	AT5G56030	AT5G51620	AT1G66140	AT3G11280	AT1G05570	AT4G24540	AT1G43910	AT1G29070	AT4G21830	AT4G39040
AT1G66880	AT5G39080	AT3G13790	AT1G10900	AT1G56110	AT1G30520	AT5G55470	AT5G51800	AT1G66580	AT3G12090	AT1G68290	AT5G45340	AT1G45145	AT1G29660	AT2G17040	AT2G24020
AT1G02400	AT1G04310	AT3G50260	AT5G16490	AT1G65490	AT3G46630	AT5G55100	AT5G51380	AT1G67740	AT3G12550	AT1G59580	AT2G47060	AT1G48320	AT1G29670	AT5G21090	AT3G29185
AT5G02200	AT1G80140	AT2G37750	AT1G74640	AT2G36170	AT4G23820	AT5G53950	AT5G50820	AT1G68010	AT3G13960	AT1G16240	AT3G21950	AT1G48410	AT1G29980	AT4G31800	AT1G75460
AT4G31000	AT1G29430	AT2G18690	AT5G44040	AT3G05590	AT5G24490	AT5G53440	AT5G50335	AT1G68530	AT3G15680	AT2G42890	AT1G18360	AT1G50380	AT1G30380	AT3G51430	AT5G64330
AT3G50260	AT5G66520	AT3G46080	AT1G75090	AT5G62440	AT1G62510	AT5G53460	AT5G49450	AT1G69410	AT3G16150	AT5G08139	AT1G23480	AT1G52880	AT1G30520	AT1G11310	AT1G60000
AT5G47060	AT4G39710	AT2G37130	AT2G36050	AT4G14420	AT5G22270	AT5G52640	AT5G49480	AT1G70490	AT3G16810	AT5G47130	AT2G06850	AT1G52890	AT1G30530	AT2G33150	AT5G64770
AT1G21100	AT1G19970	AT2G29500	AT3G57020	AT1G79390	AT5G20250	AT5G52520	AT5G49590	AT1G71080	AT3G16857	AT1G53830	AT1G04550	AT1G53790	AT1G30820	AT2G37760	AT1G17880
AT1G08450	AT3G59900	AT1G62430	AT3G23090	AT3G07110	AT1G33600	AT5G52280	AT5G49150	AT1G71340	AT3G16860	AT1G56145	AT3G27740	AT1G53910	AT1G31190	AT3G19010	AT4G39940
AT3G05500	AT2G37640	AT4G39190	AT3G23400	AT2G27710	AT2G36970	AT5G52480	AT5G48820	AT1G72150	AT3G17520	AT2G41705	AT5G22650	AT1G54100	AT1G31330	AT5G56000	AT1G65260
AT5G52740	AT5G52300	AT5G08240	AT2G35960	AT1G05205	AT1G79720	AT5G52040	AT5G48870	AT1G72370	AT3G17998	AT3G57240	AT5G55280	AT1G54575	AT1G32060	AT2G32680	AT3G08510
AT1G28190	AT3G15115	AT3G28210	AT5G14660	AT2G38000	AT1G13280	AT5G51760	AT5G48485	AT1G72820	AT3G18000	AT5G10760	AT2G43030	AT1G56150	AT1G32080	AT2G25000	AT5G13120
AT2G38290	AT1G70230	AT2G29110	AT4G13840	AT3G44750	AT3G19550	AT5G50920	AT5G48540	AT1G74060	AT3G20930	AT1G69490	AT5G48870	AT1G56300	AT1G32470	AT1G72680	AT1G03675
AT1G72520	AT1G22160	AT1G17450	AT3G62410	AT3G02190	AT5G44530	AT5G50360	AT5G48290	AT1G75750	AT3G21420	AT5G60680	AT5G15090	AT1G57650	AT1G32520	AT5G62740	AT3G25660
AT1G57990	AT3G53260	AT3G05500	AT3G22150	AT3G07770	AT5G64770	AT5G49640	AT5G47980	AT1G76030	AT3G21870	AT2G21660	AT3G01440	AT1G59590	AT1G32990	AT4G16190	AT1G08550
AT3G56800	AT1G73830	AT1G24530	AT5G62070	AT2G39500	AT1G22430	AT5G49660	AT5G47960	AT1G76180	AT3G22640	AT5G11280	AT1G19140	AT1G59870	AT1G34160	AT4G24190	AT1G04420
AT1G08930	AT1G01520	AT1G05710	AT4G08920	AT3G49010	AT4G10030	AT5G49160	AT5G48070	AT1G76520	AT3G23190	AT5G40780	AT5G18500	AT1G61250	AT1G35420	AT4G00700	AT5G52970
AT5G54490	AT5G46800	AT1G60140	AT1G23400	AT5G60950	AT2G38540	AT5G48930	AT5G47240	AT1G76550	AT3G24220	AT3G05290	AT3G56070	AT1G62240	AT1G35680	AT3G50930	AT3G52380
AT5G61900	AT3G01180	AT3G51910	AT2G05310	AT3G20500	AT1G53450	AT5G48570	AT5G47230	AT1G77220	AT3G24570	AT3G10730	AT1G47250	AT1G62370	AT1G41830	AT5G54610	AT3G05560
AT1G20350	AT5G45820	AT1G53540	AT2G43330	AT1G08360	AT1G32470	AT5G48300	AT5G47060	AT1G77370	AT3G25130	AT1G76590	AT3G59030	AT1G62840	AT1G42550	AT5G28540	AT4G35450
AT5G25210	AT1G75690	AT1G22570	AT5G50150	AT5G42060	AT1G14150	AT5G48360	AT5G47070	AT1G78040	AT3G25900	AT2G26510	AT1G50010	AT1G63720	AT1G43580	AT4G13900	AT3G49260
AT5G13200	AT5G18860	AT2G16660	AT4G14750	AT1G71040	AT5G41700	AT5G48270	AT5G46780	AT1G78100	AT3G26470	AT3G20770	AT5G48220	AT1G64060	AT1G44000	AT3G18250	AT2G26330
AT1G19610	AT2G18890	AT2G47200	AT3G47500	AT5G27470	AT3G20790	AT5G47750	AT5G46710	AT1G78110	AT3G27070	AT3G10300	AT4G26300	AT1G64610	AT1G44920	AT2G04450	AT3G22960
AT3G13790	AT2G32640	AT5G25210	AT2G47590	AT3G25020	AT2G13360	AT5G47560	AT5G46230	AT1G78830	AT3G27660	AT2G28840	AT3G51240	AT1G64810	AT1G45130	AT1G13990	AT4G04340
AT3G09270	AT1G03310	AT5G39850	AT5G38660	AT5G07830	AT4G16240	AT5G47700	AT5G45940	AT1G78900	AT3G28770	AT5G37780	AT4G00050	AT1G65690	AT1G47580	AT5G09530	AT4G12030
AT3G02840	AT2G29300	AT5G37780	AT4G34220	AT3G58700	AT5G21020	AT5G47040	AT5G45340	AT1G79750	AT3G45730	AT5G09400	AT5G13140	AT1G65820	AT1G47670	AT3G14990	AT3G49470
AT2G27080	AT2G37240	AT2G29350	AT1G34710	AT1G71260	AT5G53450	AT5G46900	AT5G45240	AT1G80180	AT3G47490	AT1G14400	AT3G05900	AT1G66090	AT1G47960	AT3G09390	AT4G27720
AT1G74450	AT1G57770	AT2G43510	AT1G23460	AT5G03850	AT1G71030	AT5G46070	AT5G44700	AT1G80380	AT3G48100	AT3G14280	AT3G17840	AT1G66390	AT1G48350	AT4G21850	AT1G22850
AT1G02920	AT4G27030	AT4G13195	AT5G12470	AT1G13340	AT5G66040	AT5G45460	AT5G44820	AT2G01010	AT3G48190	AT3E07040	AT5G43880	AT1G66410	AT1G48480	AT3G22370	AT3G05910
AT5G55460	AT3G15354	AT5G60040	AT4G03470	AT5G52640	AT5G64460	AT5G45480	AT5G44350	AT2G01170	AT3G48280	AT3G07525	AT1G76670	AT1G66580	AT1G48520	AT1G43910	AT1G12845
AT5G10380	AT4G34650	AT2G45510	AT4G17470	AT3G52590	AT5G42200	AT5G45200	AT5G44140	AT2G01340	AT3G48970	AT2G42680	AT3G63190	AT1G66880	AT1G48750	AT5G61210	AT3G25860
AT4G39580	AT3G54500	AT5G38900	AT5G52300	AT5G43910	AT4G23870	AT5G44230	AT5G43580	AT2G01450	AT3G53560	AT3G61190	AT3G25410	AT1G67360	AT1G49010	AT1G05570	AT3G28220
AT4G21920	AT5G18460	AT2G06255	AT1G27120	AT1G16610	AT1G15960	AT5G43560	AT5G43070	AT2G01570	AT3G54040	AT4G27710	AT2G01910	AT1G67810	AT1G49130	AT3G09440	AT3G62460
AT5G39670	AT1G74880	AT5G53890	AT1G68350	AT5G02450	AT1G58030	AT5G43800	AT5G42890	AT2G04410	AT3G55910	AT5G35690	AT1G64390	AT1G67850	AT1G49380	AT1G42990	AT4G24340
AT2G31980	AT1G77870	AT3G14990	AT3G01480	AT5G64650	AT4G23400	AT5G42480	AT5G42380	AT2G05380	AT3G56500	AT2G32870	AT3G04870	AT1G67860	AT1G49650	AT4G11650	AT2G43100
AT2G33580	AT1G18610	AT3G47800	AT1G23760	AT4G33865	AT4G14680	AT5G42220	AT5G42300	AT2G05540	AT3G56510	AT1G08830	AT5G62070	AT1G68140	AT1G49720	AT3G26210	AT2G28900
AT5G11920	AT5G13770	AT5G52640	AT2G18196	AT3G47370	AT4G28025	AT5G42310	AT5G42450	AT2G06520	AT3G57070	AT5G53360	AT5G08280	AT1E59260	AT1G49750	AT3G07720	AT1G31800
AT1G66700	AT1G32080	AT2G43570	AT1G63240	AT1G18080	AT1G61740	AT5G41790	AT5G41890	AT2G13360	AT3G59530	AT5G09220	AT3G52720	AT1G68450	AT1G50590	AT3G03470	AT2G26690
AT5G47850	AT2G42220	AT2G26980	AT1G70610	AT2G22850	AT4G15690	AT5G41370	AT5G41960	AT2G15970	AT3G59850	AT5G33290	AT1G79560	AT1G68620	AT1G50730	AT1G09070	AT1G60710
AT5G01540	AT4G26790	AT2G40740	AT4G32785	AT5G52470	AT3G61880	AT5G40960	AT5G41540	AT2G16700	AT3G60390	AT1G73810	AT1G62250	AT1G68840	AT1G50900	AT1G72930	AT3G21950
AT1G07135	AT2G17300	AT2G23090	AT5G17230	AT3G01830	AT3G03190	AT5G39880	AT5G40650	AT2G16890	AT3G62260	AT1G71180	AT1G19800	AT1G69240	AT1G50900	AT1G18720	AT5G62720
AT2G22880	AT1G78090	AT5G35735	AT5G59250	AT3G23390	AT5G61660	AT5G39190	AT5G40560	AT2G18020	AT3G62270	AT3G47480	AT2G46810	AT1G69410	AT1G51400	AT2G39210	AT4G01690
AT1G11960	AT1G01250	AT2G31200	AT1G12500	AT5G20500	AT3G22120	AT5G38530	AT5G40670	AT2G18050	AT3G62730	AT2G43620	AT2G42320	AT1G69490	AT1G51630	AT4G28390	AT1G67430
AT4G09030	AT4G26860	AT4G05590	AT4G23060	AT3G09630	AT5G07460	AT5G37510	AT5G40460	AT2G18090	AT4G01220	AT5G01210	AT3G05900	AT1G69840	AT1G52030	AT1G77510	AT3G60320
AT5G39720	AT5G15950	AT4G14270	AT3G10310	AT3G02080	AT2G26580	AT5G36720	AT5G40370	AT2G19480	AT4G01730	AT1G10140	AT1G68440	AT1G69890	AT1G52190	AT5G22570	AT5G62790
AT2G47660	AT1G58480	AT1G02470	AT1G26920	AT1G74590	AT5G48460	AT5G36110	AT5G39670	AT2G20050	AT4G02360	AT4G21860	AT3G11250	AT1G69900	AT1G52230	AT2G26400	AT5G56670
AT4G23150	AT5G05580	AT1G66670	AT5G42070	AT5G52650	AT1G27030	AT5G24300	AT5G39540	AT2G20130	AT4G03090	AT4G35110	AT1G48830	AT1G69930	AT1G52400	AT1G05010	AT1G21440
AT1G65845	AT1G03055	AT2G20500	AT3G60620	AT5G52210	AT5G57785	AT5G23890	AT5G39340	AT2G20260	AT4G04460	AT2G45980	AT1G56110	AT1G70530	AT1G52410	AT1G35230	AT1G43170
AT1G25550	AT2G46250	AT3G60140	AT1G24230	AT5G24530	AT3G11420	AT5G23330	AT5G38970	AT2G20270	AT4G04470	AT1G19130	AT5G63040	AT1G72060	AT1G53800	AT1G59870	AT5G39740
AT1G61260	AT4G12520	AT5G11920	AT4G28706	AT4G09800	AT2G18160	AT5G23400	AT5G38700	AT2G20740	AT4G07820	AT3G06420	AT4G21880	AT1G72416	AT1G53840	AT4G02890	AT1G73230
AT3G13950	AT1G51680	AT1G52810	AT4G14440	AT3G60770	AT1G51940	AT5G23630	AT5G38800	AT2G20780	AT4G08093	AT5G38650	AT5G14610	AT1G72520	AT1G54030	AT5G03350	AT2G28470
AT4G11000	AT4G34000	AT4G18580	AT1G80380	AT4G09320	AT4G20390	AT5G22960	AT5G38300	AT2G20860	AT4G08790	AT2G36470	AT5G09510	AT1G72600	AT1G54040	AT3G51730	AT5G51010
AT5G66640	AT1G18620	AT4G26670	AT4G24450	AT1G02870	AT2G15970	AT5G19200	AT5G37770	AT2G21210	AT4G09140	AT4G11130	AT5G35090	AT1G72680	AT1G54500	AT4G25900	AT5G11450
AT1G14480	AT3G49260	AT2G21640	AT1G28400	AT3G15430	AT4G38690	AT5G18910	AT5G37210	AT2G21290	AT4G09160	AT4G14800	AT5G46580	AT1G72700	AT1G54780	AT5G38470	AT5G24490
AT1G05300	AT3G13672	AT5G58570	AT3G61035	AT5G61210	AT3G04730	AT5G19010	AT5G37420	AT2G21580	AT4G09970	AT4G01610	AT5G62130	AT1G72930	AT1G54780	AT3G45730	AT1G10670
AT3G25600	AT4G25290	AT1G53760	AT5G43630	AT4G10480	AT5G66570	AT5G18820	AT5G36910	AT2G21960	AT4G09980	AT5G56180	AT4G18480	AT1G73260	AT1G55260	AT4G14800	AT2G05990
AT2G18000	AT4G28040	AT1G66920	AT5G64170	AT1G51070	AT3G05880	AT5G18620	AT5G37050	AT2G22660	AT4G12360	AT2G36900	AT5G18660	AT1G73500	AT1G55360	AT3G23110	AT1G20440
AT2G16600	AT4G30710	AT2G32190	AT2G13820	AT1G08830	AT1G07280	AT5G18750	AT5G37090	AT2G25450	AT4G12520	AT1G56150	AT5G17710	AT1G73800	AT1G55370	AT4G04460	AT3G52840
AT1G51620	AT2G29650	AT5G17760	AT1G68230	AT3G57090	AT1G20440	AT5G18370	AT5G35680	AT2G25910	AT4G13810	AT3G24927	AT5G05270	AT1G73810	AT1G55670	AT2G19570	AT2G24270
AT4G14365	AT5G59220	AT1G60730	AT1G65450	AT4G33250	AT5G58520	AT5G18410	AT5G35490	AT2G26060	AT4G15020	AT2G30550	AT2G04570	AT1G74360	AT1G56220	AT5G04930	AT5G57030
AT5G59820	AT1G64780	AT2G38180	AT2G24390	AT5G13880	AT1G68010	AT5G17930	AT5G24410	AT2G26500	AT4G15240	AT4G27380	AT2G26930	AT1G74410	AT1G56580	AT5G26340	AT3G61820
AT3G09870	AT3G18750	AT3G26210	AT4G25770	AT3G07590	AT5G62360	AT5G17970	AT5G24660	AT2G26690	AT4G19230	AT1G74410	AT5G55730	AT1G74590	AT1G57750	AT3G28940	AT5G19770
AT5G64000	AT3G18890	AT5G10760	AT1G67790	AT1G18540	AT5G35790	AT5G16290	AT5G24313	AT2G26990	AT4G22640	AT3G12340	AT2G05920	AT1G74710	AT1G58150	AT4G23150	AT3G06980
AT4G24570	AT5G02760	AT1G01070	AT3G14395	AT5G20290	AT1G70820	AT5G14590	AT5G24165	AT2G27860	AT4G23220	AT5G19590	AT2G17360	AT1G74870	AT1G60010	AT4G29900	AT2G36620
AT5G38900	AT3G21670	AT4G19200	AT2G01340	AT1G74250	AT5G23120	AT5G13930	AT5G24270	AT2G28630	AT4G23490	AT5G32440	AT1G49600	AT1G75040	AT1G60590	AT1G73805	AT4G02850
AT5G53890	AT1G58170	AT4G08780	AT1G05100	AT1G43170	AT3G01690	AT5G14050	AT5G23840	AT2G28800	AT4G26010	AT4G14700	AT4G34440	AT1G75270	AT1G61520	AT1G65820	AT2G32990
AT2G20142	AT3G18950	AT3G61280	AT5G09230	AT1G35230	AT2G28800	AT5G13830	AT5G23405	AT2G29400	AT4G27160	AT5G37600	AT3G48870	AT1G76070	AT1G62180	AT1G33960	AT1G34000
AT5G42380	AT1G49975	AT1G52930	AT4G21445	AT2G21580	AT5G07690	AT5G13420	AT5G22875	AT2G30860	AT4G27710	AT1G18160	AT1G20950	AT1G76090	AT1G62330	AT1G64360	AT5G52470
AT3G49120	AT1G17050	AT1G56060	AT5G49660	AT2G23930	AT5G48790	AT5G13630	AT5G22900	AT2G30870	AT4G29590	AT5G65750	AT3G15790	AT1G76350	AT1G62740	AT1G74710	AT3G08740
AT3G54150	AT2G34060	AT2G30140	AT2G45610	AT1G04480	AT4G29890	AT5G13730	AT5G22540	AT2G32560	AT4G29690	AT5G18170	AT3G54400	AT1G76590	AT1G63420	AT3G50770	AT3G52750
AT5G40460	AT1G64680	AT2G25090	AT5G66500	AT2G41650	AT1G17200	AT5G12860	AT5G22530	AT2G33830	AT4G31790	AT1G63720	AT1G12800	AT1G76600	AT1G63980	AT2G47470	AT3G54900
AT5G62770	AT5G42310	AT5G44480	AT1G08200	AT2G33370	AT2G31790	AT5G13310	AT5G19240	AT2G34250	AT4G31910	AT2G22430	AT3G10450	AT1G76960	AT1G63980	AT4G35180	AT1G06190
AT2G38310	AT1G29120	AT4G11600	AT3G50530	AT2G45710	AT3G22890	AT5G11720	AT5G22400	AT2G35680	AT4G37070	AT5G47120	AT4G09730	AT1G76980	AT1G64390	AT3G10500	AT4G15920
AT1G76040	AT1G49660	AT3G50770	AT4G24350	AT5G27700	AT2G31440	AT5G11700	AT5G22380	AT2G36240	AT4G39060	AT1G61740	AT3G20000	AT1G77120	AT1G64510	AT2G45510	AT5G44190
AT1G55780	AT4G33010	AT4G37150	AT1G12750	AT1G67430	AT5G03650	AT5G11350	AT5G22270	AT2G36530	AT4G39920	AT1G09090	AT3G05625	AT1G77370	AT1G64630	AT3G12740	AT4G12420
AT4G25000	AT1G06550	AT4G00700	AT2G12400	AT3G46040	AT2G41810	AT5G10550	AT5G22280	AT2G36880	AT5G01210	AT5G03460	AT2G47610	AT1G77920	AT1G64670	AT2G13790	AT3G52720
AT1G72240	AT1G59700	AT5G25770	AT1G26770	AT2G36160	AT4G30650	AT5G10470	AT5G18810	AT2G37478	AT5G01215	AT1G21920	AT5G49330	AT1G78080	AT1G64720	AT5G09590	AT4G23820
AT3G02800	AT5G52570	AT1G20620	AT5G53170	AT4G30220	AT5G06870	AT5G10210	AT5G18470	AT2G37480	AT5G03795	AT1G21525	AT5G27390	AT1G78380	AT1G64770	AT3G26440	AT1G54040
AT1G22070	AT1G33100	AT2G10980	AT1G11700	AT3G51920	AT2G26690	AT5G09760	AT5G18310	AT2G38450	AT5G04960	AT3G23280	AT2G30490	AT1G78600	AT1G64860	AT1G09560	AT4G01080
AT3G60540	AT5G16540	AT1G65820	AT1G19835	AT5G08180	AT2G43100	AT5G09530	AT5G18150	AT2G41430	AT5G06770	AT4G37530	AT3G52370	AT1G79780	AT1G65010	AT4G21980	AT1G73060
AT2G35980	AT5G24120	AT4G38540	AT2G28050	AT1G14320	AT3G02885	AT5G09590	AT5G18430	AT2G41900	AT5G06910	AT2G37150	AT2G02740	AT1G80300	AT1G65060	AT3G45860	AT1G74930
AT4G04745	AT2G34170	AT2G41380	AT5G43400	AT5G58420	AT5G38520	AT5G08550	AT5G17760	AT2G42790	AT5G07190	AT4G28270	AT3G24430	AT1G80310	AT1G65230	AT5G08380	AT4G39970
AT1G58420	AT3G56160	AT1G02930	AT3G46320	AT4G23150	AT3G02390	AT5G08570	AT5G18000	AT2G42850	AT5G07200	AT1G29355	AT1G76110	AT1G80440	AT1G65260	AT5G22060	AT4G00360
AT3G11840	AT5G57030	AT1G23090	AT4G25780	AT4G35490	AT5G41050	AT5G08600	AT5G16660	AT2G43150	AT5G07590	AT3G48380	AT5G24420	AT1G80840	AT1G65960	AT5G14780	AT2G48070
AT1G18570	AT1G55660	AT1G27020	AT4G37685	AT5G42790	AT4G38470	AT5G08170	AT5G17200	AT2G43160	AT5G09480	AT5G35560	AT2G39670	AT1G05010	AT1G66100	AT3G25010	AT2G29650
AT3G10930	AT1G56600	AT4G39070	AT5G35740	AT4G25630	AT5G61420	AT5G08220	AT5G15120	AT2G44500	AT5G10070	AT5G58070	AT4G17520	AT1G51890	AT1G66350	AT4G23220	AT5G47110
AT4G14640	AT1G32060	AT5G33390	AT1G64400	AT3G61110	AT2G41430	AT5G07240	AT5G15160	AT2G45300	AT5G12930	AT4G02050	AT5G45670	AT1G52880	AT1G66430	AT1G48320	AT1G44446
AT3G05490	AT3G50840	AT5G63250	AT1G43970	AT1G74270	AT1G70420	AT5G06420	AT5G15300	AT2G45620	AT5G12940	AT2G37480	AT1G02280	AT1G80300	AT1G66820	AT1G75040	AT2G35260
AT4G39070	AT1G64820	AT4G21920	AT2G20515	AT2G20930	AT5G25190	AT5G05390	AT5G14105	AT2G45630	AT5G14220	AT5G06690	AT5G17220	AT2G01540	AT1G66940	AT3G08690	AT5G61170
AT2G41100	AT4G18570	AT1G41810	AT5G63060	AT1G33810	AT1G74880	AT5G05180	AT5G13190	AT2G45960	AT5G14330	AT5G53030	AT3G10360	AT2G03505	AT1G67050	AT3G07800	AT3G11930
AT4G30280	AT3G10340	AT2G39410	AT2G37180	AT1G52930	AT1G12710	AT5G04460	AT5G11970	AT2G46370	AT5G15830	AT1G09430	AT1G53240	AT2G03760	AT1G67090	AT4G11890	AT1G16080
AT1G13270	AT4G22570	AT2G38465	AT5G14210	AT1G76040	AT1G02205	AT5G03340	AT5G12140	AT2G46500	AT5G16770	AT4G12300	AT5G65020	AT2G04460	AT1G67750	AT1G03850	AT4G13170
AT2G41110	AT5G48300	AT4G20860	AT1G16750	AT5G61900	AT1G56300	AT5G03555	AT5G12060	AT2G46550	AT5G16940	AT1G76980	AT4G38160	AT2G04795	AT1G67840	AT5G17380	AT3G14415
AT5G64750	AT4G27360	AT4G39670	AT1G59030	AT3G49100	AT3G03150	AT5G03280	AT5G11940	AT2G46690	AT5G17630	AT5G57910	AT3G04290	AT2G05710	AT1G68400	AT5G57655	AT5G39210
AT1G58766	AT4G28780	AT2G32200	AT1G04520	AT5G20910	AT1G73655	AT5G02500	AT5G11990	AT2G47600	AT5G17660	AT1G20480	AT5G05580	AT2G10920	AT1G68520	AT3G04210	AT3G14310
AT4G18010	AT4G36410	AT1G65690	AT5G14260	AT5G10760	AT3G48720	AT5G01360	AT5G11410	AT3G01460	AT5G18600	AT1G21400	AT5G55480	AT2G12490	AT1G68560	AT3G18830	AT4G24620
AT5G01100	AT2G46710	AT3G57230	AT1G80640	AT1G21720	AT5G58900	AT3G63490	AT5G10810	AT3G01470	AT5G19120	AT1G62840	AT5G03020	AT2G13800	AT1G68585	AT2G46440	AT1G31690
AT2G20780	AT5G08050	AT5G11150	AT1G12030	AT3G12080	AT3G50685	AT3G63440	AT5G11210	AT3G01472	AT5G23190	AT2G31350	AT1G64880	AT2G14620	AT1G68780	AT3G48140	AT1G73480
AT1G70810	AT5G02840	AT4G24690	AT1G40390	AT3G17700	AT5G66530	AT3G62700	AT5G09830	AT3G02230	AT5G24270	AT1G77000	AT1G26910	AT2G15490	AT1G68900	AT1G17745	AT3G29320
AT5G50200	AT5G21430	AT5G33355	AT3G61590	AT4G23220	AT3G62950	AT3G62300	AT5G10140	AT3G02468	AT5G25470	AT2G22570	AT3G18130	AT2G15880	AT1G69530	AT3G14620	AT3G22890
AT3G55430	AT2G29170	AT1G21770	AT4G01330	AT4G00100	AT1G01070	AT3G61410	AT5G09960	AT3G02470	AT5G27330	AT1G48320	AT1G05540	AT2G15890	AT1G69740	AT5G03455	AT5G42270
AT1G71880	AT3G61890	AT5G14940	AT1G04240	AT5G05710	AT2G33830	AT3G60700	AT5G07910	AT3G02750	AT5G37360	AT1G79590	AT2G21860	AT2G16340	AT1G70410	AT1G09815	AT5G07030
AT2G40740	AT3G24190	AT3G16565	AT1G72500	AT3G02560	AT3G18080	AT3G60750	AT5G07570	AT3G03630	AT5G40270	AT5G51070	AT3G48460	AT2G16710	AT1G70550	AT2G41250	AT5G22640
AT3G54810	AT5G03190	AT2G28900	AT5G45680	AT3G62870	AT1G78000	AT3G60350	AT5G05960	AT3G03920	AT5G40540	AT5G02810	AT4G29020	AT2G17040	AT1G70760	AT1G07600	AT3G61870
AT4G08555	AT5G18030	AT3G09390	AT3G51240	AT1G66580	AT1G73480	AT3G60240	AT5G05300	AT3G03960	AT5G41040	AT5G48800	AT4G12830	AT2G17705	AT1G71500	AT5G52750	AT5G18660
AT5G05440	AT5G23750	AT2G02230	AT5G49555	AT2G34520	AT1G49430	AT3G59020	AT5G03905	AT3G04240	AT5G41140	AT3G54300	AT5G43630	AT2G18680	AT1G71720	AT1G07500	AT2G36160
AT2G38830	AT4G28660	AT1G26420	AT3G22425	AT1G16000	AT1G75680	AT3G59130	AT5G04080	AT3G05530	AT5G41970	AT1G69720	AT5G41070	AT2G18960	AT1G72230	AT5G10980	AT3G49670
AT5G52760	AT4G27700	AT3G49780	AT4G11330	AT1G27400	AT3G51600	AT3G59420	AT5G03220	AT3G06290	AT5G42060	AT4G36040	AT3G06650	AT2G19990	AT1G73110	AT5G51070	AT3G26960
AT5G37490	AT4G30960	AT3G22740	AT5G49320	AT4G24190	AT4G30460	AT3G57520	AT5G02610	AT3G06840	AT5G42250	AT3G17020	AT1G06190	AT2G20142	AT1G73600	AT1G17290	AT1G30120
AT4G33985	AT5G54130	AT4G22380	AT4G01460	AT5G18800	AT3G61260	AT3G56610	AT5G02450	AT3G07210	AT5G43600	AT3G03470	AT4G38660	AT2G21640	AT1G73655	AT5G53370	AT2G21530
AT2G32030	AT5G27780	AT4G17140	AT1G76620	AT5G56670	AT1G11350	AT3G55610	AT5G02200	AT3G07220	AT5G44120	AT5G39785	AT5G57030	AT2G21660	AT1G74070	AT4G19860	AT1G72970
AT1G61470	AT4G34530	AT4G10920	AT3G46580	AT3G28540	AT1G11530	AT3G55200	AT5G02120	AT3G07560	AT5G44410	AT2G40410	AT5G06530	AT2G21850	AT1G74470	AT5G65430	AT3G19720
AT4G18800	AT5G54585	AT1G65960	AT5G49500	AT5G20160	AT2G28200	AT3G54540	AT5G01380	AT3G07580	AT5G47250	AT1G80200	AT3G62870	AT2G22330	AT1G74670	AT4G23570	AT4G18030
AT5G49480	AT5G39610	AT3G52400	AT4G12730	AT4G12720	AT2G02710	AT3G54280	AT3G61190	AT3G08580	AT5G47550	AT2G39920	AT4G25630	AT2G22500	AT1G74730	AT3G46440	AT4G16410
AT1G56510	AT1G03630	AT2G03850	AT4G28050	AT1G49410	AT5G66400	AT3G53230	AT3G60940	AT3G08720	AT5G49180	AT1G20880	AT1G68900	AT2G22780	AT1G74880	AT1G68440	AT3G49010
AT5G64660	AT1G58520	AT1G66880	AT5G10480	AT3G61670	AT4G29190	AT3G53320	AT3G60640	AT3G09390	AT5G50770	AT5G10980	AT4G36390	AT2G22840	AT1G74970	AT5G60360	AT5G45650
AT1G18210	AT5G43750	AT4G10870	AT1G03490	AT5G20720	AT1G49450	AT3G53350	AT3G59280	AT3G09840	AT5G52880	AT5G53160	AT3G03710	AT2G22860	AT1G75280	AT2G44240	AT1G68560
AT2G04515	AT5G57050	AT4G01480	AT1G19720	AT1G64520	AT4G24510	AT3G53040	AT3G58680	AT3G10770	AT5G56280	AT1G76960	AT1G52930	AT2G23320	AT1G75350	AT5G64400	AT4G31700
AT2G36400	AT1G07010	AT3G59020	AT5G41700	AT2G19730	AT1G17840	AT3G52930	AT3G58200	AT3G10970	AT5G56300	AT5G17190	AT5G49910	AT2G23680	AT1G75470	AT1G21770	AT2G27710
AT1G09970	AT1G71015	AT2G02930	AT4G32190	AT5G66680	AT5G27290	AT3G52480	AT3G57260	AT3G11940	AT5G56520	AT5G20950	AT4G24670	AT2G23810	AT1G75500	AT2G42790	AT1G74880
AT5G57010	AT1G14150	AT2G26440	AT2G36885	AT1G34750	AT2G29290	AT3G52080	AT3G57480	AT3G12120	AT5G58260		AT2G30150	AT2G24180	AT1G75690	AT3G63080	AT4G24780
AT1G14370	AT4G22200	AT4G05330	AT5G51010	AT5G67160	AT4G01150	AT3G51240	AT3G57360	AT3G12630	AT5G58860		AT4G24830	AT2G24600	AT1G75800	AT2G02390	AT4G15000
AT1G35920	AT1G29500	AT3G23605	AT3G29765	AT4G26230	AT1G70890	AT3G50890	AT3G56240	AT3G12780	AT5G59090		AT5G20220	AT2G24850	AT1G75830	AT5G22000	AT1G10760
AT3G53990	AT5G18020	AT1G72800	AT5G23840	AT2G17120	AT5G11070	AT3G50580	AT3G55470	AT3G13120	AT5G62280		AT4G38620	AT2G25000	AT1G76020	AT1G21750	AT5G19510
AT3G16565	AT4G14740	AT1G67920	AT5G20410	AT2G19385	AT5G23020	AT3G50400	AT3G54420	AT3G13720	AT5G62880		AT5G03760	AT2G25110	AT1G76160	AT1G65790	AT2G21960
AT2G34090	AT3G19720	AT2G17705	AT1G75150	AT2G44860	AT2G46910	AT3G50420	AT3G53730	AT3G13750	AT5G63410		AT3G12880	AT2G25450	AT1G77490	AT3G02520	AT3G02730
AT2G34600	AT5G44530	AT1G73380	AT1G07440	AT4G08470	AT3G47295	AT3G49660	AT3G53200	AT3G13920	AT5G63600		AT5G09870	AT2G25590	AT1G77490	AT2G41090	AT1G30360
AT3G28210	AT2G20750	AT1G49500	AT5G24850	AT2G37190	AT3G21710	AT3G48710	AT3G51920	AT3G14930	AT5G65140		AT5G09650	AT2G25625	AT1G77870	AT5G49480	AT5G42070
AT3G15210	AT4G38730	AT3G45970	AT1G50470	AT5G13190	AT2G25080	AT3G47890	AT3G51750	AT3G14990	AT5G66330		AT5G13400	AT2G25735	AT1G78230	AT3G13950	AT1G20650
AT4G21120	AT3G01440	AT3G13950	AT1G55475	AT5G23900	AT1G13110	AT3G48030	AT3G51660	AT3G15260	AT5G66930		AT1G48650	AT2G26300	AT1G78260	AT5G63680	AT1G56500
AT4G14420	AT3G21240	AT3G16900	AT2G17650	AT5G17640	AT5G09220	AT3G48050	AT3G50830	AT3G16140			AT4G02850	AT2G26440	AT1G78450	AT3G11010	AT5G55280
AT2G18660	AT4G18970	AT4G24150	AT2G43870	AT2G18680	AT2G29980	AT3G48120	AT3G50550	AT3G16180			AT1G28010	AT2G26560	AT1G78490	AT2G17720	AT3G10060
AT4G19430	AT5G43150	AT5G05440	AT4G23110	AT4G25730	AT5G47020	AT3G47610	AT3G50480	AT3G16500			AT4G28360	AT2G26600	AT1G78630	AT1G74210	AT5G23820
AT5G45630	AT5G16600	AT3G10450	AT1G70680	AT3G16310	AT2G38460	AT3G47500	AT3G50150	AT3G17020			AT2G21300	AT2G27310	AT1G78970	AT3G51920	AT5G27850
AT5G62740	AT2G19650	AT1G73810	AT2G30070	AT4G24690	AT3G17950	AT3G46780	AT3G49150	AT3G17710			AT3G50560	AT2G28120	AT1G78995	AT5G08290	AT5G02120
AT1G68765	AT1G69490	AT5G43860	AT2G22330	AT5G56940	AT5G58260	AT3G46670	AT3G48650	AT3G18830			AT5G54180	AT2G28510	AT1G79040	AT5G23540	AT2G25900
AT4G37290	AT1G24580	AT2G15960	AT4G06744	AT1G64850	AT1G55360	AT3G46740	AT3G47295	AT3G19420			AT5G53580	AT2G29350	AT1G79720	AT5G52810	AT1G07180
AT2G21640	AT2G42770	AT2G18000	AT1G11330	AT1G71950	AT2G15890	AT3G46590	AT3G47460	AT3G19820			AT1G36160	AT2G29400	AT1G79850	AT2G18690	AT1G72450
AT3G14990	AT3G52360	AT1G77760	AT3G01220	AT5G46230	AT3G61080	AT3G46500	AT3G47510	AT3G20660			AT5G06060	AT2G30140	AT1G80050	AT5G16880	AT5G01600
AT4G11890	AT4G28290	AT2G30250	AT5G47440	AT3G15000	AT1G54820	AT3G44110	AT3G46620	AT3G21295			AT2G01250	AT2G30250	AT1G80280	AT4G05020	AT5G60920
AT3G48360	AT1G29440	AT1G02850	AT1G44920	AT4G39830	AT5G44720	AT3G44370	AT3G46430	AT3G22380			AT2G44120	AT2G30440	AT1G55490	AT5G19240	AT4G30020
AT4G00700	AT4G30450	AT1G52200	AT4G30520	AT2G37990	AT1G68220	AT3G43950	AT3G45710	AT3G22440			AT3G47950	AT2G30550	AT1G60950	AT5G18470	AT5G61420
AT3G51660	AT1G50260	AT5G62150	AT3G16980	AT5G52780	AT3G48360	AT3G43480	AT3G45720	AT3G22960			AT5G45930	AT2G31370	AT2G01755	AT1G13470	AT5G35170
AT1G56060	AT5G19220	AT1G43910	AT5G04140	AT2G45520	AT4G00360	AT3G42400	AT3G45860	AT3G22968			AT5G08640	AT2G31610	AT2G01760	AT3G61960	AT4G17560
AT1G55210	AT3G02870	AT3G51440	AT5G54730	AT3G13230	AT2G22980	AT3G42640	AT3G46020	AT3G22970			AT1G29660	AT2G31865	AT2G02120	AT3G28480	AT3G07390
AT1G75860	AT1G50250	AT2G05630	AT1G72720	AT4G34555	AT1G70330	AT4G39800	AT3G45980	AT3G24400			AT4G25340	AT2G31880	AT2G03090	AT1G56120	AT3G63190
AT3G46080	AT4G14550	AT4G18010	AT3G14930	AT4G24820	AT1G78680	AT4G39450	AT3G45970	AT3G24770			AT4G29060	AT2G32235	AT2G03420	AT3G48090	AT2G01250
AT2G43620	AT4G17030	AT2G37770	AT2G46160	AT5G23090	AT4G37540	AT4G38950	AT3G46000	AT3G24830			AT3G06550	AT2G32670	AT2G03550	AT4G23480	AT5G65730
AT4G01750	AT5G35970	AT3G22230	AT5G45520	AT2G40360	AT3G27690	AT4G38600	AT3G46070	AT3G26370			AT5G04430	AT2G32830	AT2G04570	AT5G40690	AT1G31180
AT4G24380	AT2G28470	AT1G65980	AT2G05210	AT5G08040	AT4G27180	AT4G38660	AT3G45500	AT3G26520			AT3G54470	AT2G33120	AT2G04780	AT4G34230	AT2G21860
AT4G12735	AT4G33790	AT1G13950	AT1G19960	AT3G13330	AT3G14220	AT4G38250	AT3G45530	AT3G26650			AT2G25840	AT2G33150	AT2G04842	AT1G70810	AT5G66530
AT1G07000	AT3G01550	AT2G33830	AT4G15110	AT1G56660	AT5G47240	AT4G37910	AT3G45160	AT3G27260			AT5G58420	AT2G33470	AT2G05310	AT2G40140	AT2G46220
AT5G40780	AT5G58770	AT5G05410	AT3G59140	AT5G43860	AT3G15450	AT4G38270	AT3G44735	AT3G27325			AT5G56850	AT2G33770	AT2G05440	AT3G26170	AT1G64770
AT3G57450	AT4G25080	AT3G23970	AT3G27830	AT1G17760	AT1G76670	AT4G37550	AT3G44450	AT3G28710			AT4G28070	AT2G34250	AT2G05790	AT4G37530	AT3G63410
AT3G55450	AT2G34620	AT1G72330	AT1G73740	AT5G15200	AT1G80440	AT4G37560	AT3G44280	AT3G28940			AT4G35450	AT2G34500	AT2G05990	AT4G13510	AT1G52300
AT3G60760	AT5G08720	AT1G79680	AT5G12940	AT1G09815	AT1G48300	AT4G37410	AT3G43750	AT3G29240			AT1G55490	AT2G35930	AT2G06510	AT3G08590	AT1G44000
AT5G51440	AT1G32790	AT5G55410	AT5G60210	AT1G69620	AT5G47640	AT4G36220	AT3G43050	AT3G30390			AT5G62210	AT2G35980	AT2G06850	AT1G21270	AT5G58250
AT2G30250	AT5G38520	AT1G18480	AT1G48750	AT3G55605	AT2G37120	AT4G36360	AT3G43390	AT3G41768			AT4G31700	AT2G36460	AT2G06925	AT2G40270	AT3G53460
AT4G29780	AT5G57760	AT5G55560	AT1G30860	AT5G16130	AT3G51510	AT4G35300	AT3G42830	AT3G44320			AT5G22640	AT2G36580	AT2G10940	AT2G23810	AT3G61260
AT2G31865	AT3G56290	AT1G33790	AT2G07680	AT3G54960	AT3G55630	AT4G34660	AT3G43020	AT3G47340			AT3G23940	AT2G37110	AT2G12462	AT5G45110	AT5G16390
AT1G09070	AT3G01060	AT5G42050	AT4G04340	AT5G18270	AT5G22920	AT4G34100	AT3G42260	AT3G47470			AT1G16350	AT2G37130	AT2E07770	AT4G38460	AT3G26570
AT5G52310	AT4G39330	AT1G04990	AT2G45560	AT1G65510	AT2G29300	AT4G34200	AT4G39890	AT3G48530			AT1G30520	AT2G37750	AT2G13360	AT4G18930	AT5G16130
AT5G48380	AT2G46830	AT1G76980	AT5G51820	AT2G41640	AT1G13920	AT4G33610	AT4G39675	AT3G48690			AT3G01180	AT2G37970	AT2G13610	AT4G14400	AT2G34480
AT3G10020	AT5G19850	AT1G54575	AT4G35560	AT1G16740	AT4G21620	AT4G33210	AT4G39670	AT3G48990			AT1G64670	AT2G38310	AT2G14890	AT5G19440	AT5G14970
AT4G33050	AT3G47420	AT4G32650	AT5G07580	AT1G02850	AT5G54770	AT4G33240	AT4G39235	AT3G49590			AT1G78570	AT2G38470	AT2G14900	AT4G17830	AT1G67750
AT5G65870	AT2G35130	AT1G74360	AT3G47960	AT2G41250	AT3G47860	AT4G33010	AT4G37290	AT3G51600			AT5G39530	AT2G38940	AT2G14920	AT3G27060	AT5G23740
AT5G47070	AT1G02205	AT4G40040	AT1G26150	AT3G22680	AT1G75820	AT4G32880	AT4G37445	AT3G52590			AT5G02820	AT2G40080	AT2G15050	AT1G10340	AT3G10520
AT1G77760	AT3G52340	AT1G44130	AT3G52740	AT3G59540	AT2G02950	AT4G32760	AT4G37610	AT3G52850			AT5G55680	AT2G40116	AT2G15090	AT2G26560	AT5G52960
AT4G02520	AT2G01590	AT3G05120	AT5G47330	AT5G58710	AT3G15630	AT4G32330	AT4G36370	AT3G53740			AT3G17160	AT2G40140	AT2G15290	AT2G36530	AT1G50900
AT2G31880	AT2G07440	AT1G07400	AT2G03750	AT2G19740	AT1G29510	AT4G32190	AT4G35905	AT3G54110			AT3G51800	AT2G40220	AT2G15580	AT1G03290	AT2G34860
AT3G46090	AT3G10840	AT1G16530	AT1G77590	AT2G32680	AT2G30600	AT4G32410	AT4G36070	AT3G54120			AT1G15290	AT2G40340	AT2G17240	AT1G30900	AT3G16000
AT5G50570	AT1G20190	AT2G03340	AT3G26310	AT5G42380	AT3G11930	AT4G31940	AT4G35520	AT3G54490			AT3G09630	AT2G40740	AT2G17300	AT4G16660	AT2G21170
AT4G17140	AT2G39800	AT4G36670	AT1G33250	AT4G15910	AT5G04360	AT4G31360	AT4G35070	AT3G54500			AT2G28470	AT2G41380	AT2G17695	AT1G55210	AT3G18780
AT3G50970	AT5G39530	AT2G32680	AT1G68010	AT1G52980	AT5G63810	AT4G30720	AT4G34970	AT3G54680			AT2G35130	AT2G41410	AT2G19360	AT2G24360	AT4G00100
AT4G25220	AT1G60590	AT3G59930	AT5G15450	AT5G59820	AT5G67070	AT4G29840	AT4G35010	AT3G55610			AT1G18460	AT2G43510	AT2G20260	AT4G39030	AT5G60670
AT4G34950	AT1G69523	AT5G40780	AT2G39880	AT2G44120	AT3G56360	AT4G28760	AT4G35030	AT3G57520			AT1G06550	AT2G43570	AT2G20690	AT2G40750	AT4G12730
AT3G22600	AT1G34150	AT1G67520	AT1G72880	AT1G50740	AT2G16630	AT4G29060	AT4G33280	AT3G57820			AT1G49380	AT2G44080	AT2G21330	AT1G71040	AT3G04840
AT5G48570	AT5G51720	AT4G18940	AT4G12970	AT1G67360	AT1G51090	AT4G28560	AT4G32690	AT3G58510			AT5G18570	AT2G44240	AT2G21385	AT2G30250	AT2G47400
AT1G01680	AT1G19150	AT5G53160	AT1G18840	AT3G44630	AT1G01620	AT4G28160	AT4G31805	AT3G58610			AT4G09350	AT2G44410	AT2G21730	AT5G48720	AT1G04250
AT4G17660	AT2G38240	AT3G24080	AT4G10370	AT1G08580	AT1G15260	AT4G27860	AT4G30010	AT3G58730			AT4G36130	AT2G44500	AT2G21830	AT4G02570	AT3G48560
AT4G24160	AT1G18060	AT5G43580	AT2G39700	AT5G53120	AT4G39330	AT4G28080	AT4G29570	AT3G60080			AT5G02890	AT2G45210	AT2G21860	AT5G03340	AT1G20450
AT1G74590	AT1G45249	AT2G36400	AT4G22214	AT5G41520	AT1G60690	AT4G27440	AT4G29620	AT3G60300			AT1G19920	AT2G45400	AT2G22170	AT4G34150	AT2G40490
AT1G27730	AT2G41190	AT1G01640	AT5G19855	AT2G46400	AT5G25610	AT4G27710	AT4G29670	AT3G60770			AT3G19720	AT2G45680	AT2G22230	AT1G17080	AT2G29290
AT2G46400	AT1G09340	AT5G27850	AT3G26650	AT2G04630	AT3G12120	AT4G27180	AT4G28830	AT3G61440			AT1G13650	AT2G45760	AT2G22650	AT3G23600	AT5G53490
AT5G18310	AT1G51140	AT3G57490	AT2G16500	AT4G27010	AT2G22990	AT4G27060	AT4G28085	AT3G63290			AT1G02205	AT2G46080	AT2G22670	AT4G21580	AT1G70820
AT1G72330	AT1G29450	AT1G14320	AT1G61210	AT4G27090	AT1G70290	AT4G26970	AT4G28000	AT4G01030			AT1G74070	AT2G46380	AT2G22900	AT5G39520	AT4G09000
AT5G64870	AT3G55800	AT3G57950	AT1G47580	AT4G18040	AT4G18280	AT4G26630	AT4G27280	AT4G02520			AT2G45470	AT2G46400	AT2G22980	AT5G38990	AT5G08280
AT2G16700	AT3G04140	AT1G26410	AT1G04180	AT4G20020	AT1G56280	AT4G26660	AT4G27380	AT4G02680			AT1G30530	AT2G46420	AT2G24150	AT5G45800	AT1G55480
AT2G46620	AT3G48240	AT2G29950	AT5G54280	AT5G64140	AT1G28050	AT4G26170	AT4G27110	AT4G04950			AT4G28780	AT2G46620	AT2G24230	AT3G61440	AT1G76080
AT3G19660	AT4G09350	AT1G76970	AT1G05065	AT4G23680	AT4G08685	AT4G24800	AT4G25490	AT4G05050				AT2G46680	AT2G25480	AT5G45500	AT2G38140
AT4G24150	AT1G06080	AT5G20010	AT3G21190	AT3G56490	AT5G47330	AT4G24630	AT4G24920	AT4G08230				AT2G47190	AT2G25840	AT5G18310	AT3G05590
AT2G24600	AT1G55020	AT1G75040	AT2G43040	AT4G31120	AT5G24570	AT4G24280	AT4G24990	AT4G08950				AT2G47470	AT2G26330	AT2G14580	AT5G65010
AT5G05300	AT1G58280	AT3G22320	AT1G41900	AT1G69730	AT1G08550	AT4G24410	AT4G24380	AT4G09010				AT2G47880	AT2G26340	AT3G51660	AT1G34310
AT1G80120	AT2G46680	AT5G05320	AT5G03880	AT3G60245	AT4G33470	AT4G24190	AT4G24370	AT4G09730				AT2G17500	AT2G26500	AT3G48990	AT4G35250
AT1G71400	AT5G10250	AT2G39920	AT1G32550	AT1G48830	AT2G45180	AT4G23940	AT4G24140	AT4G10610				AT2G35270	AT2G26690	AT3G17790	AT3G51820
AT1G72060	AT3G11210	AT2G22570	AT3G58490	AT4G21800	AT1G62560	AT4G24180	AT4G23710	AT4G11560				AT2G43820	AT2G26910	AT2G43970	AT4G21860
AT3G25250	AT5G55620	AT3G60360	AT1G19730	AT2G18690	AT3G16250	AT4G23460	AT4G23810	AT4G11650				AT2G44240	AT2G27130	AT3G26600	AT2G35860
AT1G09650	AT3G01500	AT5G47590	AT1G30080	AT1G77510	AT1G07250	AT4G22670	AT4G23310	AT4G11870				AT3G01290	AT2G27385	AT1G55910	AT3G09500
AT1G66920	AT5G03760	AT1G20350	AT2G26340	AT2G29530	AT1G74090	AT4G21960	AT4G23140	AT4G12590				AT3G01740	AT2G27680	AT5G42300	AT3G12390
AT3G61190	AT4G24780	AT2G32550	AT1G67040	AT1G16790	AT3G04910	AT4G21100	AT4G22970	AT4G12800				AT3G02040	AT2G28150	AT1G07750	AT4G03210
AT2G18680	AT5G02830	AT1G05340	AT5G53050	AT5G60030	AT1G21440	AT4G20440	AT4G22800	AT4G13070				AT3G02520	AT2G28410	AT4G37640	AT2G23610
AT1G28370	AT1G01060	AT5G45750	AT1G18650	AT4G32930	AT5G10180	AT4G20250	AT4G22700	AT4G13850				AT3G02800	AT2G28605	AT1G13210	AT2G01590
AT4G39030	AT1G04220	AT3G13330	AT2G38870	AT2G21270	AT2G36390	AT4G19980	AT4G22100	AT4G13940				AT3G02875	AT2G28740	AT3G27090	AT3G02870
AT1G24150	AT2G32530	AT4G17120	AT1G08810	AT5G39740	AT2G29670	AT4G19860	AT4G21870	AT4G14110				AT3G03855	AT2G28800	AT3G44110	AT1G41880
AT4G36010	AT4G12830	AT3G26840	AT4G13345	AT3G62810	AT1G70370	AT4G19900	AT4G21830	AT4G14160				AT3G03990	AT2G28950	AT5G58375	AT4G14960
AT3G20600	AT5G04530	AT2G36080	AT2G28950	AT5G23540	AT4G19420	AT4G18780	AT4G21850	AT4G14716				AT3G04060	AT2G29550	AT5G43450	AT5G55730
AT1G66080	AT1G54820	AT4G14420	AT2G46225	AT1G12520	AT5G62720	AT4G18610	AT4G21050	AT4G14880				AT3G04070	AT2G30150	AT5G05110	AT3G17210
AT5G14930	AT1G30520	AT2G30860	AT3G47510	AT3G09200	AT5G03190	AT4G13650	AT5G44820	AT4G15470				AT3G04200	AT2G30200	AT1G24793	AT2G26250
AT2G30020	AT5G02540	AT2G04410	AT1G66140	AT4G29410	AT1G78460	AT4G13750	AT4G19470	AT4G15940				AT3G04220	AT2G30390	AT4G00355	AT3G62700
AT1G74325	AT4G39800	AT1G20140	AT4G22840	AT3G45620	AT5G60400	AT4G13460	AT4G18990	AT4G16170				AT3G05360	AT2G31725	AT1G27980	AT5G03300
AT3G61390	AT1G13650	AT2G29120	AT5G36120	AT1G48140	AT5G08370	AT4G12980	AT4G18950	AT4G16630				AT3G66654	AT2G31860	AT2G38470	AT4G34980
AT3G47800	AT2G42975	AT1G18210	AT4G12900	AT5G59460	AT2G01870	AT4G11420	AT4G18250	AT4G17080				AT3G06860	AT2G32440	AT1G20350	AT2G44650
AT1G14780	AT1G55960	AT2G20780	AT2G27120	AT2G36930	AT1G63690	AT4G11380	AT4G18000	AT4G17340				AT3G06890	AT2G32560	AT3G55620	AT3G58990
AT5G55180	AT4G04840	AT1G02520	AT2G42380	AT4G02840	AT1G70760	AT4G10930	AT4G12760	AT4G17390				AT3G07520	AT2G32860	AT5G40370	AT2G31790
AT1G21910	AT4G24700	AT2G21060	AT3G48610	AT4G10970	AT1G16170	AT4G11080	AT4G12920	AT4G18700				AT3G07580	AT2G33180	AT4G23850	AT3G08920
AT1G01010	AT1G18360	AT1G53625	AT3G14330	AT1G16470	AT4G04340	AT4G11090	AT4G12480	AT4G18730				AT3G07600	AT2G33450	AT2G29120	AT1G74670
AT5G52640	AT1G07180	AT3G09020	AT4G02530	AT2G43460	AT1G01790	AT4G10710	AT4G12410	AT4G18930				AT3G07700	AT2G33800	AT4G22820	AT3G14930
AT4G01130	AT1G73390	AT1G09100	AT5G16250	AT5G09900	AT5G59080	AT4G10120	AT4G12600	AT4G19070				AT3G07720	AT2G33810	AT4G38540	AT1G70410
AT1G76980	AT5G10930	AT2G44860	AT5G35790	AT1G09100	AT1G66100	AT4G09850	AT4G12040	AT4G19110				AT3G08590	AT2G33850	AT5G13420	AT5G38520
AT4G23210	AT2G24540	AT5G39720	AT2G02500	AT5G19510	AT1G35420	AT4G09610	AT4G11890	AT4G19112				AT3G08690	AT2G33855	AT1G02450	AT1G08520
AT1G51280	AT2G15020	AT5G18310	AT2G45190	AT5G58070	AT4G04830	AT4G09740	AT4G11880	AT4G19410				AT3G08943	AT2G34420	AT1G67940	AT5G62690
AT4G15975	AT4G26530	AT3G26220	AT4G27180	AT5G01540	AT1G70410	AT4G08920	AT4G11175	AT4G19420				AT3G08947	AT2G34430	AT2G05630	AT4G24350
AT2G26560	AT3G02380	AT1G69410	AT5G16390	AT5G49410	AT5G62350	AT4G09110	AT4G11330	AT4G19920				AT3G09020	AT2G34460	AT1G48410	AT3G45780
AT2G06255	AT5G48490	AT5G37600	AT5G48175	AT5G60730	AT4G13770	AT4G08580	AT4G10040	AT4G21960				AT3G09180	AT2G34560	AT5G61010	AT3G24830
AT1G23730	AT5G37300	AT1G49470	AT2G27680	AT4G23200	AT4G03510	AT4G08710	AT4G10100	AT4G22690				AT3G09270	AT2G34650	AT1G74590	AT1G04820
AT5G24590	AT5G55570	AT3G60760	AT3G17510	AT2G40880	AT1G76790	AT4G08310	AT4G09890	AT4G22810				AT3G09390	AT2G34680	AT1G60420	AT5G59870
AT1G56250	AT3G53250	AT5G51390	AT1G19190	AT2G22780	AT3G19710	AT4G07380	AT4G09410	AT4G23850				AT3G09430	AT2G35130	AT1G48210	AT1G01090
AT5G61600		AT5G10860	AT2G04790	AT3G52430	AT5G02160	AT4G04610	AT4G08950	AT4G24520				AT3G09520	AT2G35190	AT1G01060	AT5G50950
AT5G06320		AT1G77145	AT5G61570	AT4G24440	AT1G65860	AT4G04230	AT4G09400	AT4G24690				AT3G09860	AT2G35410	AT3G45620	AT1G49750
AT1G68290		AT1G76040	AT1G61215	AT3G13910	AT4G33980	AT4G04270	AT4G08670	AT4G25100				AT3G10040	AT2G35450	AT5G64570	AT4G32410
AT4G04510		AT2G25440	AT3G10150	AT4G34390	AT1G21130	AT4G03090	AT4G07780	AT4G25160				AT3G10190	AT2G36120	AT2G41730	AT2G31040
AT1G30700		AT3G28580	AT4G12420	AT1G14620	AT2G29630	AT4G03330	AT4G05590	AT4G26130				AT3G10300	AT2G36230	AT4G36990	AT1G27030
AT2G30140		AT4G14630	AT3G25560	AT4G23810	AT2G38870	AT4G02510	AT4G04630	AT4G27130				AT3G10930	AT2G36870	AT1G02305	AT1G32060
AT3G51920		AT4G33420	AT2G04039	AT2G40660	AT1G06460	AT4G02670	AT4G04840	AT4G27900				AT3G10985	AT2G37200	AT2G47800	AT1G15980
AT2G25460		AT1G75730	AT4G18480	AT2G24850	AT5G26570	AT4G02720	AT4G04590	AT4G28300				AT3G11280	AT2G37480	AT5G18270	AT1G50010
AT1G52720		AT3G57520	AT4G07430	AT2G41110	AT1G68530	AT4G02280	AT4G04220	AT4G29910				AT3G11340	AT2G37640	AT2G05380	AT1G74090
AT1G71110		AT5G27830	AT1G59810	AT3G48570	AT2G47600	AT4G02010	AT4G04470	AT4G30270				AT3G11440	AT2G38140	AT4G17900	AT1G12800
AT5G25250		AT1G61800	AT1G05680	AT5G62620	AT5G06690	AT4G02070	AT4G03153	AT4G30460				AT3G11930	AT2G38330	AT2G04900	AT5G14910
AT5G58940		AT3G14060	AT5G11990	AT4G04490	AT4G19120	AT4G01400	AT4G03240	AT4G31180				AT3G12120	AT2G38540	AT5G11920	AT1G17220
AT1G13950		AT5G55460	AT4G17050	AT4G37830	AT3G53800	AT5G10370	AT4G02960	AT4G32020				AT3G12610	AT2G38700	AT1G65500	AT5G11740
AT5G26170		AT2G18050	AT2G02450	AT3G28510	AT1G80920	AT4G01290	AT4G02970	AT4G32285				AT3G13610	AT2G38750	AT2G05840	AT1G62560
AT4G23240		AT2G18680	AT1G37037	AT1G52420	AT3G61060	AT4G00720	AT4G02490	AT4G32551				AT3G13950	AT2G39010	AT3G17810	AT4G04020
AT1G54010		AT5G46860	AT1G70505	AT4G24920	AT3G63160	AT4G00740	AT4G02200	AT4G32760				AT3G14280	AT2G39330	AT4G30600	AT5G44020
AT5G52750		AT5G51440	AT5G08430	AT3G08590	AT4G32410	AT4G00690	AT4G02075	AT4G32940				AT3G14470	AT2G39470	AT4G34630	AT2G35960
AT1G19180		AT3G01970	AT1G12460	AT1G63660	AT2G46690	AT1G32060	AT4G01340	AT4G34138				AT3G14990	AT2G39850	AT1G65930	AT4G37300
AT1G20510		AT3G18930	AT4G14770	AT5G41970	AT3G10520	AT1G19900	AT4G00960	AT4G34180				AT3G15430	AT2G40610	AT1G23840	AT1G04430
AT1G21550		AT5G61590	AT5G28910	AT5G08060	AT1G54350	AT2G33490	AT4G00310	AT4G34230				AT3G15520	AT2G40670	AT5G53550	AT5G11790
AT2G41640		AT1G09932	AT1G68360	AT1G64600	AT2G39350	AT1G22015	AT4G00280	AT4G35090				AT3G16720	AT2G41170	AT4G12280	AT4G38740
AT3G32902		AT5G33290	AT3G54050	AT5G47090	AT4G12030	AT1G29880	AT1G25400	AT4G35100				AT3G17110	AT2G41310	AT4G37370	AT5G20720
AT5G51480		AT5G65495	AT3G59970	AT5G45800	AT3G48420	AT1G29900	AT1G32040	AT4G35830				AT3G17410	AT2G41540	AT5G09290	AT3G55330
AT5G28010		AT2G28110	AT3G03910	AT5G22060	AT1G74940	AT1G18080	AT1G32030	AT4G36040				AT3G17790	AT2G41560	AT4G33150	AT3G48730
AT2G23680		AT3G23280	AT1G40133	AT5G27850	AT3G59940	AT1G13700	AT4G10270	AT4G36210				AT3G18250	AT2G41820	AT5G27760	AT5G16010
AT2G31360		AT5G60670	AT2G36870	AT3G22320	AT4G03060	AT1G48650	AT4G10280	AT4G37520				AT3G18830	AT2G41950	AT1G80130	AT1G14250
AT4G15690		AT3G01290	AT1G45249	AT3G57000	AT5G57340	AT1G48760	AT4G10300	AT4G38680				AT3G19320	AT2G42220	AT3G51670	AT3G29030
AT3G08720		AT1G66410	AT4G31780	AT1G66460	AT4G31290	AT1G30120	AT2G33470	AT4G38770				AT3G19580	AT2G42320	AT3G57240	AT1G18360
AT1G69840		AT3G45730	AT2G05920	AT4G17720	AT5G57850	AT1G51680	AT2G40580	AT4G38810				AT3G19680	AT2G42840	AT3G50950	AT1G76450
AT2G33830		AT4G02380	AT1G50020	AT2G36620	AT5G59310	AT1G50920	AT1G66950	AT4G39090				AT3G19930	AT2G42870	AT4G02390	AT5G15200
AT5G36925		AT5G14440	AT2G11810	AT5G20180	AT4G30660	AT3G12610	AT2G30360	AT4G39200				AT3G21080	AT2G42975	AT4G19420	AT5G46110
AT3G56710		AT2G15890	AT3G49330	AT3G59810	AT1G67910	AT3G12580	AT1G17860	AT4G39260				AT3G21220	AT2G43030	AT2G01650	AT5G17170
AT1G55570		AT3G09350	AT3G55310	AT5G35530	AT1G09310	AT3G12120	AT5G28570	AT4G40040				AT3G21520	AT2G43340	AT5G03460	AT1G01790
AT1G01560		AT2G01490	AT1G74890	AT2G27530	AT2G31040	AT1G30400	AT1G12610	AT5G01480				AT3G21610	AT2G43360	AT5G61900	AT4G34190
		AT2G18660	AT5G64840	AT4G23570	AT5G37300	AT1G30410	AT1G22030	AT5G01710				AT3G22160	AT2G43520	AT4G39950	AT4G37800
		AT1G22530	AT3G60080	AT3G04920	AT2G05540	AT3G02330	AT1G22140	AT5G01712				AT3G22370	AT2G44040	AT5G62680	AT5G15230
		AT5G08400	AT4G19710	AT2G39460	AT4G36670	AT1G72090	AT1G34010	AT5G01820				AT3G22840	AT2G44160	AT4G14716	AT2G15050
		AT1G35240	AT1G17140	AT1G65500	AT2G28900	AT1G66150	AT1G19250	AT5G02370				AT3G23120	AT2G44210	AT3G06860	AT2G40100
		AT2G37540	AT4G22680	AT5G17190	AT5G49630	AT1G42550	AT1G07060	AT5G02380				AT3G23250	AT2G45470	AT3G17410	AT5G35360
		AT5G48380	AT5G14820	AT4G13850	AT2G21140	AT3G28510	AT1G07260	AT5G02500				AT3G24100	AT2G45730	AT5G19875	AT1G70890
		AT5G17190	AT1G19320	AT3G24830	AT3G61900	AT3G52200	AT1G16820	AT5G02530				AT3G25882	AT2G45960	AT3G51260	AT5G48900
		AT4G01870	AT5G54610	AT5G07090	AT4G21960	AT3G29310	AT1G48730	AT5G03230				AT3G26210	AT2G45970	AT4G14110	AT2G35410
		AT3G48180	AT1G54420	AT1G16900	AT3G13750	AT3G13670	AT1G30135	AT5G03240				AT3G26470	AT2G46250	AT3G19930	AT3G51510
		AT1G18200	AT5G50210	AT2G17250	AT3G22740	AT3G13720	AT1G51650	AT5G03560				AT3G26510	AT2G46710	AT1G21000	AT5G47190
		AT4G23880	AT2G45970	AT2G26590	AT2G39470	AT3G22120	AT3G12540	AT5G04140				AT3G26600	AT2G46820	AT1G55450	AT3G23700
		AT5G16980	AT1G14920	AT4G14320	AT1G26920	AT3G23940	AT1G72060	AT5G04470				AT3G27560	AT2G46970	AT5G43780	AT1G31812
		AT4G24000	AT5G67150	AT3G11710	AT1G20010	AT3G26330	AT1G66500	AT5G05470				AT3G28210	AT2G47060	AT1G77370	AT1G77490
		AT2G32220	AT5G02180	AT5G15750	AT5G65730	AT3G19000	AT1G66510	AT5G06140				AT3G28510	AT2G47910	AT5G51740	AT1G29470
		AT5G55530	AT1G14630	AT1G53200	AT2G27290	AT3G22520	AT1G75160	AT5G07100				AT3G28540	AT2G47930	AT3G51840	AT2G16850
		AT1G79440	AT1G23880	AT5G39950	AT2G37130	AT3G22620	AT1G66160	AT5G07370				AT3G29034	AT2G28950	AT2G05710	AT3G16520
		AT5G19440	AT1G22590	AT3G56070	AT5G19120	AT3G19085	AT1G66100	AT5G07440				AT3G29170	AT2G38120	AT2G42680	AT5G09870
		AT5G24470	AT3G54720	AT1G72240	AT1G12090	AT3G21060	AT3G28210	AT5G08190				AT3G29250	AT2G43590	AT4G38630	AT5G58260
		AT1G05570	AT1G61890	AT3G05500	AT4G38770	AT3G13470	AT3G22260	AT5G08670				AT3G32240	AT2G45970	AT4G34050	AT2G36830
		AT5G30495	AT4G30950	AT2G47420	AT5G61590	AT3G18290	AT3G24450	AT5G08680				AT3G43800	AT3G01060	AT5G60250	AT2G22990
		AT4G21215	AT4G14910	AT2G47470	AT5G23010	AT3G18240	AT3G28340	AT5G08690				AT3G44300	AT3G01370	AT3G03990	AT2G27530
		AT4G04490	AT2G37580	AT5G46050	AT3G63140	AT3G20490	AT3G32280	AT5G09620				AT3G44350	AT3G01440	AT1G64970	AT3G60245
		AT4G35630	AT3G07010	AT5G19690	AT5G59320	AT3G20100	AT3G32190	AT5G09810				AT3G44370	AT3G01480	AT4G04490	AT1G54500
		AT5G40720	AT2G28620	AT1G17880	AT5G57630	AT3G12900	AT3G52310	AT5G09900				AT3G45260	AT3G01670	AT3G17820	AT1G43670
		AT3G49910	AT4G38950	AT1G56070	AT2G22170	AT3G28860	AT3G32050	AT5G11670				AT3G45860	AT3G01680	AT5G61530	AT5G07020
		AT5G20160	AT5G52550	AT4G39200	AT2G27830	AT3G27320	AT2G34120	AT5G12120				AT3G45860	AT3G01690	AT5G64370	AT1G35720
		AT1G67000	AT5G04200	AT1G10590	AT4G04330	AT3G14940	AT3G29350	AT5G13010				AT3G46620	AT3G01810	AT5G64870	AT3G49910
		AT3G14620	AT1G10680	AT3G01160	AT2G42530	AT3G15030	AT3G25600	AT5G13650				AT3G47090	AT3G01980	AT5G54500	AT1G70760
		AT2G34200	AT2G41890	AT3G49910	AT4G19410	AT3G28040	AT3G22210	AT5G13780				AT3G47480	AT3G02250	AT5G52640	AT1G71695
		AT5G18480	AT1G08300	AT2G27020	AT1G10760	AT3G26560	AT3G29600	AT5G14060				AT3G47670	AT3G02640	AT1G22280	AT3G15520
		AT5G62390	AT3G06520	AT5G12030	AT3G15780	AT1G45070	AT3G14200	AT5G14180				AT3G48090	AT3G02690	AT4G04620	AT2G29980
		AT1G07600	AT2G37100	AT3G04840	AT2G20670	AT2G41050	AT3G15353	AT5G14420				AT3G48640	AT3G02730	AT2G30550	AT5G03760
		AT4G33250	AT1G05170	AT5G58290	AT2G42540	AT2G01800	AT3G28190	AT5G15200				AT3G48650	AT3G04290	AT5G46050	AT2G26900
		AT2G05380	AT1G54780	AT3G13940	AT3G14310	AT1G30800	AT3G19690	AT5G15360				AT3G48650	AT3G04810	AT5G18130	AT3G06035
		AT2G15430	AT3G54260	AT1G49400		AT3G45800	AT3G20150	AT5G15530				AT3G49130	AT3G04860	AT3G04240	AT1G10370
		AT2G34260	AT1G30190	AT3G55280		AT3G28610	AT3G20180	AT5G15650				AT3G50260	AT3G04870	AT5G47070	AT3G59400
		AT5G43910	AT1G43722	AT2G29540		AT3G13870	AT3G17190	AT5G16110				AT3G50330	AT3G04910	AT1G58180	AT5G19760
		AT5G17860	AT1G44110	AT5G04910		AT3G20260	AT3G28890	AT5G16120				AT3G50470	AT3G05625	AT3G05530	AT3G50440
		AT4G17660	AT1G04760	AT2G19540		AT3G13290	AT3G20090	AT5G16470				AT3G50480	AT3G05910	AT3G11660	AT1G67870
		AT1G12780	AT5G22800	AT1G65820		AT3G12670	AT3G24310	AT5G17190				AT3G50800	AT3G06430	AT5G06750	AT5G01530
		AT1G01680	AT1G30120	AT1G07770		AT3G18390	AT3G16530	AT5G17280				AT3G50930	AT3G06590	AT4G16760	AT1G18730
		AT5G42890	AT3G04530	AT3G10610		AT3G28430	AT3G27810	AT5G17920				AT3G51330	AT3G06770	AT1G13340	AT1G75690
		AT5G03460	AT5G44565	AT1G80910		AT3G17770	AT3G14460	AT5G18120				AT3G51660	AT3G06980	AT3G56170	AT2G28800
		AT4G15000	AT3G19450	AT4G01400		AT3G19820	AT3G15580	AT5G19120				AT3G51860	AT3G07010	AT1G08050	AT1G69830
		AT4G10500	AT1G44000	AT3G27280		AT3G27530	AT3G29792	AT5G19450				AT3G51890	AT3G07320	AT3G20250	AT1G70830
		AT5G41830	AT5G03140	AT2G03510		AT3G21300	AT2G26020	AT5G19980				AT3G51960	AT3G07540	AT5G55850	AT2G22670
		AT4G28420	AT1G07430	AT1G22780		AT3G26040	AT2G20430	AT5G20250				AT3G52430	AT3G08010	AT3G22160	AT5G59690
		AT1G67360	AT5G54630	AT5G02870		AT3G25870	AT1G23570	AT5G20720				AT3G52800	AT3G08030	AT2G38710	AT4G17600
		AT3G11840	AT3G62930	AT1G30900		AT3G21540	AT1G30850	AT5G20960				AT3G53970	AT3G08740	AT3G61630	AT2G02130
		AT5G39050	AT4G23020	AT4G15000		AT3G17850	AT1G12030	AT5G21274				AT3G53980	AT3G08920	AT2G37130	AT5G63310
		AT5G65750	AT2G29390	AT5G47120		AT3G14010	AT1G10660	AT5G21940				AT3G54150	AT3G08940	AT5G58020	AT4G01050
		AT3G63380	AT1G27940	AT5G22650		AT3G14060	AT1G07960	AT5G22090				AT3G54640	AT3G09050	AT5G25540	AT5G48880
		AT1G12810	AT1G67630	AT2G37975		AT3G27660	AT3G21520	AT5G23450				AT3G54810	AT3G09540	AT1G70530	AT5G51110
		AT3G25600	AT5G67070	AT3G04400		AT3G15870	AT3G26050	AT5G23550				AT3G54960	AT3G10260	AT3G02360	AT2G04780
		AT3G46090	AT2G41120	AT3G57630		AT3G16000	AT3G24270	AT5G23830				AT3G55980	AT3G10360	AT4G18580	AT1G45474
		AT4G18890	AT1G60800	AT5G09770		AT3G22790	AT3G29265	AT5G24490				AT3G56390	AT3G10440	AT1G21720	AT2G36870
		AT4G09030	AT5G13120	AT4G02200		AT3G14330	AT3G11000	AT5G24930				AT3G56400	AT3G10530	AT5G53330	AT5G09660
		AT3G52590	AT1G52190	AT5G03720		AT3G14230	AT3G13845	AT5G25280				AT3G56710	AT3G10840	AT5G38900	AT5G55220
		AT1G15790	AT5G58550	AT3G14290		AT3G17490	AT3G25780	AT5G25350				AT3G57260	AT3G10940	AT3G20770	AT3G15360
		AT4G02520	AT5G20140	AT1G02780		AT3G17640	AT3G18300	AT5G26610				AT3G57450	AT3G11170	AT4G05160	AT1G52190
		AT1G19540	AT5G48545	AT4G24280		AT3G17310	AT3G18510	AT5G27850				AT3G57950	AT3G11490	AT1G34190	AT2G28950
		AT1G73260	AT3G18560	AT5G03905		AT3G16570	AT3G27370	AT5G28500				AT3G59850	AT3G11630	AT5G56150	AT5G12860
		AT3G58530	AT3G58830	AT4G17390		AT3G17240	AT3G26980	AT5G28540				AT3G60420	AT3G11900	AT5G39950	AT5G09650
		AT3G15450	AT1G49975	AT2G46230		AT3G22450	AT3G26980	AT5G35530				AT3G60450	AT3G12630	AT5G03240	AT5G43750
		AT5G63030	AT4G31840	AT2G31200		AT3G22440	AT3G26960	AT5G37260				AT3G60800	AT3G13000	AT1G21310	AT3G52960
		AT3G10410	AT5G27690	AT5G57990		AT3G02380	AT3G15900	AT5G38430				AT3G61190	AT3G13510	AT4G24820	AT1G15690
		AT3G43682	AT4G28720	AT2G32600		AT3G06510	AT3G26690	AT5G43600				AT3G62600	AT3G14100	AT1G21900	AT2G27860
		AT1G72060	AT3G22090	AT3G07750		AT3G06810	AT3G26740	AT5G43940				AT3G62780	AT3G14150	AT1G13060	AT2G23670
		AT1G75190	AT5G65850	AT3G45860		AT3G02860	AT3G25080	AT5G44120				AT3G26500	AT3G14210	AT3G48640	AT4G18480
		AT5G45630	AT2G20180	AT5G55140		AT3G09840	AT3G23250	AT5G44320				AT4G01010	AT3G14220	AT2G24180	AT2G44160
		AT1G72680	AT2G14255	AT3G52730		AT3G08590	AT3G21830	AT5G44340				AT4G01610	AT3G14240	AT4G28440	AT1G71500
		AT3G46000	AT3G51820	AT1G60420		AT3G08650	AT3G25400	AT5G44440				AT4G01870	AT3G14310	AT5G61820	AT3G02020
		AT3G28540	AT3G19300	AT1G21270		AT3G05820	AT3G20865	AT5G45775				AT4G02370	AT3G14415	AT2G40600	AT5G40950
		AT3G58270	AT3G47600	AT4G37910		AT3G05850	AT3G16220	AT5G46700				AT4G02380	AT3G14420	AT1G66240	AT1G13650
		AT5G05110	AT1G73655	AT2G01250		AT3G04650	AT3G28970	AT5G46730				AT4G02520	AT3G14930	AT3G27380	AT2G47940
		AT3G60180	AT1G23480	AT5G05680		AT3G07210	AT3G28980	AT5G47210				AT4G03120	AT3G15110	AT5G66140	AT4G23600
		AT3G57390	AT2G41820	AT5G59910		AT3G04740	AT3G25940	AT5G47560				AT4G03450	AT3G15190	AT3G10410	AT5G29771
		AT4G36450	AT5G54130	AT2G18220		AT3G06400	AT3G13910	AT5G48160				AT4G04490	AT3G15520	AT4G29520	AT2G05790
		AT5G37740	AT2G46915	AT1G26550		AT3G10650	AT3G15770	AT5G48180				AT4G04540	AT3G15540	AT1G67860	AT3G20390
		AT5G57120	AT2G28810	AT5G40770		AT3G10570	AT3G23390	AT5G48385				AT4G04620	AT3G15620	AT4G19640	AT3G48420
		AT1G78190	AT5G62140	AT1G75040		AT3G08860	AT3G22845	AT5G48930				AT4G04800	AT3G16000	AT3G15580	AT2G34620
		AT5G12190	AT5G67030	AT5G27820		AT3G07350	AT3G14395	AT5G49360				AT4G05530	AT3G16175	AT5G61790	AT4G04640
		AT1G61340	AT1G14190	AT5G54430		AT3G07310	AT3G15420	AT5G49720				AT5G10760	AT3G16240	AT2G21640	AT1G07770
		AT1G66580	AT5G40950	AT2G22425		AT3G04810	AT3G17300	AT5G49830				AT4G07820	AT3G16250	AT1G61250	AT3G01120
		AT4G23150	AT1G64930	AT5G10695		AT3G05460	AT3G06070	AT5G50960				AT4G08180	AT3G16340	AT5G48180	AT4G12980
		AT1G21550	AT1G74730	AT4G38710		AT3G02260	AT3G06680	AT5G53300				AT4G08950	AT3G16370	AT4G32150	AT4G29060
		AT1G08830	AT1G23060	AT1G11330		AT3G01680	AT3G06740	AT5G53460				AT4G09030	AT3G16470	AT1G70520	AT4G28080
		AT4G04570	AT3G03900	AT5G13200		AT3G07660	AT3G06700	AT5G54270				AT4G09750	AT3G16670	AT5G10650	AT3G11170
		AT4G11220	AT4G16515	AT5G11740		AT3G07610	AT3G02840	AT5G54390				AT4G09760	AT3G16950	AT4G29040	AT3G18890
		AT1G24240	AT4G35760	AT3G01560		AT3G11540	AT3G02820	AT5G54430				AT4G10040	AT3G17120	AT2G47710	AT1G70370
		AT5G50200	AT1G55360	AT4G27830		AT3G05270	AT3G09870	AT5G54810				AT4G11230	AT3G17130	AT1G02220	AT5G44130
		AT1G09740	AT1G20950	AT3G47490		AT3G03790	AT3G08710	AT5G55130				AT4G11260	AT3G17350	AT1G09970	AT3G19710
		AT1G79360	AT5G12150	AT5G09590		AT3G03780	AT3G09500	AT5G55390				AT4G11600	AT3G18050	AT1G53280	AT3G16250
		AT4G13540	AT1G50730	AT1G30630		AT3G03710	AT3G09800	AT5G55660				AT4G11890	AT3G18110	AT4G11740	AT1G49500
		AT1G20693	AT5G15230	AT3G10640		AT1G13300	AT3G09590	AT5G55910				AT4G11910	AT3G18390	AT3G51890	AT5G19220
		AT3G10020	AT4G23290	AT3G12390		AT1G69050	AT3G04780	AT5G56010				AT4G12290	AT3G18850	AT1G08930	AT3G24430
		AT5G57650	AT5G54530	AT4G23190		AT3G16380	AT3G04540	AT5G56870				AT4G12720	AT3G19370	AT5G19550	AT3G58610
		AT2G37190	AT4G30993	AT3G47780		AT3G16390	AT3G07230	AT5G57290				AT4G13030	AT3G19450	AT5G58290	AT5G48490
		AT1G61730	AT4G18640	AT1G21190		AT1G02330	AT3G03080	AT5G57655				AT4G13150	AT3G20460		AT5G04140
		AT4G34135	AT5G53710	AT5G40480		AT1G01610	AT3G05730	AT5G58930				AT4G13180	AT3G20470		AT2G47450
		AT5G20020	AT3G12780	AT1G80070		AT1G01510	AT3G09940	AT5G59310				AT4G13340	AT3G20790		AT4G17390
		AT3G24830	AT3G42570	AT4G28570		AT1G13890	AT3G01830	AT5G59320				AT4G13510	AT3G20820		AT4G02530
		AT4G15770	AT2G29670	AT5G06360		AT1G15780	AT3G01390	AT5G59440				AT4G14365	AT3G21055		AT5G02160
		AT2G37970	AT2G26540	AT2G25670		AT1G15750	AT3G04960	AT5G60360				AT4G14365	AT3G22200		AT1G48600
		AT5G58290	AT1G76410	AT3G15590		AT1G15690	AT3G05490	AT5G60390				AT4G15410	AT3G23050		AT3G49680
		AT3G55160	AT5G50720	AT2G34570		AT1G15810	AT3G02240	AT5G60570				AT4G15420	AT3G23090		AT5G19940
		AT4G22753	AT3G05160	AT2G07340		AT1G12270	AT3G02310	AT5G60640				AT4G15610	AT3G23700		AT4G32260
		AT1G64660	AT4G10060	AT5G61310		AT1G20400	AT3G01750	AT5G60680				AT4G16000	AT3G23760		AT1G62480
		AT2G19730	AT3G20450	AT4G02450		AT1G27910	AT3G01080	AT5G60790				AT4G16190	AT3G23805		AT2G23120
		AT1G23840	AT1G02820	AT1G15230		AT1G43010	AT3G05320	AT5G61600				AT4G16563	AT3G23810		AT2G36880
		AT3G12490	AT3G53530	AT3G61100		AT1G68990	AT1G06320	AT5G62190				AT4G17660	AT3G23940		AT4G15560
		AT5G26170	AT5G53760	AT2G43620		AT1G77760	AT1G02400	AT5G62930				AT4G17900	AT3G24480		AT3G46970
		AT5G62200	AT1G29070	AT5G03345		AT1G77460	AT1G44050	AT5G63190				AT4G18930	AT3G25130		AT3G43720
		AT5G07470	AT1G03020	AT4G28450		AT1G64390	AT1G44070	AT5G63370				AT4G20000	AT3G25620		AT2G31360
		AT3G54150	AT3G53920	AT4G33290		AT1G77510	AT1G19030	AT5G63460				AT4G21580	AT3G25805		AT5G45680
		AT1G70690	AT1G29520	AT2G42950		AT1G77600	AT1G19020	AT5G63620				AT4G22530	AT3G25920		AT2G22170
		AT4G23270	AT2G44160	AT4G31810		AT1G72160	AT1G12290	AT5G64300				AT4G22920	AT3G26060		AT5G46800
		AT3G11230	AT2G40030	AT2G17360		AT1G47900	AT1G47960	AT5G64310				AT4G23010	AT3G26070		AT1G67700
		AT4G23260	AT4G18290	AT4G23650		AT1G49860	AT1G42710	AT5G64570				AT4G23150	AT3G26200		AT1G68010
		AT1G19020	AT2G25540	AT1G16210		AT1G74160	AT1G77710	AT5G64572				AT4E25020	AT3G26570		AT1G62750
		AT1G03010	AT2G01430	AT1G09210		AT1G72580	AT1G68930	AT5G66470				AT4G23450	AT3G26650		AT3G54400
		AT1G19530	AT1G15260	AT3G21220		AT1G41795	AT1G71100	AT5G66490				AT4G23470	AT3G26710		AT4G33010
		AT5G63010	AT2G01610	AT3G17690		AT1G30010	AT1G64360	AT5G66570				AT4G23610	AT3G27160		AT2G14890
		AT1G25275	AT1G64510	AT3G46230		AT1G68790	AT1G64290	AT5G66720				AT4G23700	AT3G27840		AT1G23740
		AT5G01600	AT5G50100	AT1G03330		AT1G33940	AT1G64310	ATCG00030				AT4G23800	AT3G28130		AT4G18440
		AT3G05970	AT1G10830	AT5G25450		AT1G79830	AT1G66230	ATCG00130				AT4G24120	AT3G28220		AT3G15850
		AT3G06500	AT1G52400	AT3G53740		AT1G79840	AT1G52240	ATCG00340				AT4G24190	AT3G29290		AT4G13840
		AT1G74410	AT4G33220	AT2G06990		AT1G71990	AT1G52200	ATCG00380				AT4G24690	AT3G30180		AT4G30650
		AT1G56010	AT1G34150	AT5G67510		AT1G67560	AT1G72170	ATCG00440				AT4G25000	AT3G43540		AT2G20260
		AT1G79450	AT3G52630	AT4G39300		AT1G74500	AT1G76650	ATCG00480				AT4G25690	AT3G43720		AT4G12880
		AT4G18930	AT3G17609	AT5G56130		AT1G74260	AT1G71390	ATCG00530				AT4G26270	AT3G44020		AT2G39470
		AT5G58590	AT5G16030	AT3G18940		AT1G74250	AT1G71430	ATCG00550				AT4G26920	AT3G44890		AT4G22890
		AT1G28330	AT2G35800	AT3G10500		AT1G80450	AT1G75040	ATCG00580				AT4G27080	AT3G45140		AT2G20890
		AT4G37370	AT2G36880	AT2G11520		AT1G63940	AT1G53710	ATCG00690				AT4G27380	AT3G45160		AT5G23060
		AT1G65520	AT2G41770	AT1G07140		AT1G10900	AT1G76600	ATCG00700				AT4G27450	AT3G45850		AT1G67090
		AT5G51480	AT1G33120	AT5G56710		AT1G68360	AT1G67920	ATCG00740				AT4G27940	AT3G46320		AT5G61410
		AT1G14720	AT4G19530	AT2G01650		AT1G47220	AT1G67865	ATCG00750				AT4G28390	AT3G46490		AT2G43560
		AT5G51040	AT1G07450	AT5G12880		AT1G51570	AT1G68875	ATCG00760				AT4G28490	AT3G46780		AT1G80380
		AT5G66630	AT1G67150	AT1G72050		AT1G51420	AT1G73630	ATCG00770				AT4G28510	AT3G47070		AT3G08030
		AT5G07100	AT3G11410	AT5G45010		AT2G47390	AT1G73260	ATCG00900				AT4G28650	AT3G47295		AT1G62380
		AT2G26560	AT1G30320	AT1G21120		AT1G53310	AT1G52830	ATCG01300				AT4G29840	AT3G47430		AT1G58290
		AT4G04910	AT4G14760	AT5G40980		AT1G62310	AT1G70660	ATCG01310				AT4G30270	AT3G47460		AT5G23120
		AT5G23660	AT3G52340	AT2G45640		AT1G53180	AT1G74670					AT4G30420	AT3G47860		AT5G06290
		AT1G26910	AT3G10420	AT4G30390		AT1G53200	AT1G68450					AT4G30430	AT3G48200		AT5G16030
		AT5G66860	AT1G78995	AT3G07140		AT1G32450	AT1G68510					AT4G31240	AT3G48420		AT5G42650
		AT5G03470	AT4G04900	AT4G28400		AT1G32490	AT1G74055					AT4G31500	AT3G48730		AT4G37930
		AT1G30740	AT2G12905	AT3G02220		AT1G14610	AT1G69860					AT4G31800	AT3G49140		AT5G11420
		AT4G36010	AT5G06710	AT3G02770		AT1G06220	AT1G69920					AT4G31805	AT3G49220		AT4G08685
		AT1G08930	AT3G51510	AT5G42050		AT1G78360	AT1G69750					AT4G31810	AT3G49670		AT3G51600
		AT3G45290	AT1G07320	AT5G60670		AT1G06950	AT2G43530					AT4G31860	AT3G50340		AT4G23670
		AT5G40370	AT1G80030	AT5G38650		AT1G06770	AT2G43510					AT4G32020	AT3G50685		AT1G14150
		AT5G48410	AT4G34650	AT4G31670		AT1G02500	AT2G43640					AT4G32030	AT3G50790		AT4G27520
		AT4G14110	AT1G20190	AT2G25720		AT1G21540	AT1G32460					AT4G32870	AT3G51220		AT3G13470
		AT5G23405	AT5G41050	AT3G28500		AT1G53645	AT1G19380					AT4G33040	AT3G51510		AT3G63490
		AT1G51890	AT4G24130	AT2G40765		AT1G53500	AT1G19410					AT4G33050	AT3G51600		AT5G66190
		AT1G55510	AT5G59870	AT1G56340		AT1G12150	AT1G19530					AT4G33290	AT3G51820		AT5G13630
		AT2G23110	AT1G06980	AT1G76400		AT1G17370	AT1G17615					AT4G33300	AT3G51895		AT3G50820
		AT1G76180	AT1G76450	AT2G34750		AT1G01430	AT1G15040					AT4G34110	AT3G52150		AT2G13360
		AT4G37870	AT1G68260	AT2G32060		AT1G01320	AT1G15010					AT4G34590	AT3G52230		AT1G55330
		AT4G27480	AT1G15060	AT4G02380		AT1G07430	AT1G49000					AT4G34950	AT3G52290		AT4G04840
		AT4G24120	AT1G58725	AT2G33580		AT1G75360	AT1G78410					AT4G35110	AT3G52370		AT2G33800
		AT3G26230	AT3G42560	AT3G53890		AT1G19835	AT1G21890					AT4G35180	AT3G52380		AT3G01480
		AT4G09760	AT1G66380	AT5G02290		AT1G04850	AT1G21910					AT4G35480	AT3G52720		AT5G45950
		AT2G21780	AT2G25625	AT3G45730		AT1G04810	AT1G43800					AT4G35630	AT3G52840		AT2G15620
		AT1G52710	AT5G62840	AT5G63670		AT1G12800	AT1G21550					AT4G35750	AT3G53730		AT1G74730
		AT3G55450	AT3G25620	AT1G48920		AT1G20190	AT1G21430					AT4G35830	AT3G53800		AT4G01310
		AT3G02220	AT4G15560	AT3G04600		AT1G26770	AT1G02450					AT4G36010	AT3G53900		AT5G12250
		AT1G18470	AT4G23500	AT3G51260		AT1G48560	AT1G02670					AT4G36040	AT3G53920		AT2G24090
		AT1G71950	AT5G13770	AT4G21850		AT1G48620	AT1G45145					AT4G36640	AT3G54030		AT4G27700
		AT2G29420	AT5G50530	AT1G45145		AT1G79730	AT1G45050					AT4G36760	AT3G54050		AT3G47470
		AT3G30848	AT2G37790	AT2G20580		AT1G79600	AT1G17490					AT4G36990	AT3G54210		AT3G27160
		AT4G02370	AT4G27030	AT5G14930		AT1G18860	AT1G63030					AT4G37260	AT3G54400		AT1G68590
		AT3G32902	AT4G36940	AT2G22475		AT1G07680	AT1G75440					AT4G37420	AT3G54560		AT2G37660
		AT1G50920	AT5G57700	AT5G15850		AT1G07670	AT1G34545					AT4G37470	AT3G54600		AT4G28660
		AT2G24100	AT5G24300	AT3G63080		AT1G07730	AT1G12880					AT4G37520	AT3G54890		AT3G04790
		AT1G58684	AT5G10170	AT3G05230		AT1G14350	AT1G32840					AT4G37530	AT3G55120		AT5G66570
		AT2G36340	AT2G40900	AT2G29120		AT1G71695	AT1G32930					AT4G38540	AT3G55240		AT5G65220
		AT1G23120	AT3G53830	AT5G17890		AT1G63480	AT1G20130					AT4G38560	AT3G55330		AT3G47070
		AT3G48580	AT4G37760	AT5G53800		AT1G63640	AT1G37020					AT4G39260	AT3G55360		AT2G02100
		AT1G56550	AT5G14460	AT4G01010		AT1G01770	AT1G53030					AT4G39670	AT3G55400		AT5G54770
		AT1G15010	AT1G31310	AT1G32210		AT1G50110	AT1G07610					AT4G39780	AT3G55630		AT5G64740
		AT1G08180	AT1G06690	AT2G45070		AT1G08190	AT1G18730					AT4G39950	AT3G55800		AT1G52220
		AT3G21790	AT5G47240	AT1G04810		AT1G11480	AT1G07600					AT4G10500	AT3G56010		AT5G36700
		AT5G07950	AT1G78210	AT2G41100		AT1G15940	AT1G21120					AT5G01610	AT3G56060		AT5G08050
		AT1G55890	AT5G01075	AT5G28060		AT1G50660	AT1G07860					AT5G01720	AT3G56260		AT1G61520
		AT2G17520	AT3G44870	AT4G20440		AT1G80930	AT1G71697					AT5G01840	AT3G56650		AT3G19820
		AT3G56070	AT5G40500	AT3G12320		AT1G80750	AT1G63460					AT5G01980	AT3G56900		AT1G74970
		AT1G01100	AT2G32990	AT4G05160		AT1G64660	AT1G01725					AT5G02370	AT3G56940		AT5G23010
		AT2G19450	AT1G52260	AT3G53340		AT1G64640	AT1G01170					AT5G02490	AT3G57030		AT3G25760
		AT1G47890	AT5G02640	AT4G15420		AT1G37057	AT1G49730					AT5G02750	AT3G57220		AT1G79040
		AT3G15500	AT2G29650	AT1G34030		AT1G33680	AT1G49940					AT5G02780	AT3G59400		AT4G12800
		AT2G34090	AT2G05620	AT1G61810		AT1G33680	AT1G32680					AT5G02950	AT3G59420		AT3G04290
		AT4G33540	AT5G08030	AT5G12020		AT1G64550	AT1G18400					AT5G03150	AT3G59780		AT1G04680
		AT2G20490	AT2G01505	AT1G42990		AT1G35640	AT1G47816					AT5G03240	AT3G59970		AT5G61660
		AT1G53910	AT5G35510	AT3G60360		AT1G35660	AT1G76070					AT5G03630	AT3G60620		AT1G76100
		AT4G01610	AT5G03130	AT1G14610		AT1G59610	AT1G15600					AT5G03970	AT3G61080		AT1G75680
		AT5G42420	AT2G41080	AT1G06720		AT1G02780	AT1G76220					AT5G04080	AT3G61460		AT2G46820
		AT1G65700	AT5G36700	AT4G26870		AT1G52690	AT1G11530					AT5G04170	AT3G61470		AT3G16140
		AT5G46430	AT3G01060	AT3G22110		AT1G74690	AT1G10680					AT5G04235	AT3G61820		AT5G52310
		AT1G66960	AT1G04040	AT3G16990		AT1G68560	AT1G10640					AT5G04340	AT3G61870		AT3G20820
		AT3G57870	AT1G74160	AT1G16260		AT1G68570	AT1G50580					AT5G05410	AT3G62110		AT1G41830
		AT5G63260	AT5G58340	AT4G31985		AT2G48120	AT1G50560					AT5G05750	AT3G62410		AT4G39800
		AT3G10985	AT5G59220	AT2G06530		AT2G48140	AT1G64490					AT5G06043	AT3G62750		AT1G32990
		AT1G33760	AT2G21340	AT5G66410		AT1G27590	AT1G33820					AT5G06310	AT3G63140		AT2G28000
		AT4G25220	AT4G24620	AT1G27770		AT2G48130	AT1G33760					AT5G06330	AT3G63160		AT5G13510
		AT3G07590	AT5G57780	AT5G46470		AT1G72810	AT1G33710					AT5G07340	AT3G63170		AT3G09820
		AT5G40240	AT1G35850	AT5G37600		AT1G17020	AT1G33670					AT5G07720	AT3G63190		AT5G05170
		AT1G63950	AT5G61650	AT1G30070		AT1G21750	AT1G33810					AT5G07990	AT3G63200		AT5G63180
		AT2G40520	AT1G01620	AT3G12760		AT1G31280	AT1G02980					AT5G09330	AT3G63400		AT4G20360
		AT1G10250	AT2G38750	AT4G33300		AT1G34220	AT1G02930					AT5G09440	AT3G12780		AT3G52150
		AT2G35290	AT5G16000	AT4G03550		AT1G15180	AT1G52700					AT5G09590	AT3G59970		AT2G45470
		AT5G48180	AT1G16490	AT1G04270		AT1G15290	AT1G74990					AT5G09750	AT4G00050		AT1G10960
		AT2G17230	AT3G19350	AT1G53540		AT1G15340	AT1G42360					AT5G10380	AT4G00165		AT1G75350
		AT3G14610	AT3G11170	AT3G06700		AT1G13980	AT1G68590					AT5G10760	AT4G00360		AT1G05190
		AT5G48240	AT5G52570	AT5G60900		AT1G06550	AT1G72930					AT5G10770	AT4G00400		AT5G17870
		AT3G28850	AT4G36570	AT5G47630		AT1G06430	AT1G11190					AT5G11090	AT4G00755		AT3G63160
		AT2G16700	AT1G11740	AT3G55170		AT1G06670	AT1G50340					AT5G11740	AT4G01130		AT3G54210
		AT1G49840	AT1G74190	AT3G58600		AT1G62750	AT1G15270					AT5G11890	AT4G01150		AT2G15970
		AT1G16810	AT2G10940	AT1G06670		AT1G75910	AT1G62820					AT5G11970	AT4G01310		AT1G32080
		AT4G30840	AT3G01180	AT1G22270		AT1G75810	AT1G14110					AT5G12890	AT4G01790		AT1G54410
		AT5G47120	AT5G06290	AT1G60650		AT1G16210	AT1G43590					AT5G12930	AT4G01900		AT2G43030
		AT5G28010	AT1G13500	AT1G60620		AT1G16410	AT1G10710					AT5G13080	AT4G01995		AT3G55800
		AT3G60060	AT2G39450	AT1G55150		AT1G16380	AT1G14870					AT5G13490	AT4G02290		AT5G51720
		AT3G02670	AT1G67700	AT5G62290		AT1G13220	AT1G64750					AT5G13540	AT4G02420		AT5G54600
		AT1G24370	AT5G39080	AT2G39705		AT1G10690	AT1G59930					AT5G14580	AT4G02530		AT4G15210
		AT5G11410	AT1G16960	AT3G02520		AT1G20840	AT1G65820					AT5G14800	AT4G02770		AT3G12120
		AT1G12830	AT1G12860	AT1G56450		AT1G20960	AT1G54210					AT5G14930	AT4G02790		AT4G38970
		AT4G19430	AT3G50840	AT2G20940		AT1G11660	AT2G04210					AT5G15500	AT4G02920		AT1G54780
		AT1G23140	AT4G33120	AT4G23470		AT1G14750	AT2G18160					AT5G15640	AT4G03190		AT2G26020
		AT5G48570	AT1G48030	AT3G05070		AT1G14840	AT2G16200					AT5G15850	AT4G03205		AT2G06520
		AT1G75670	AT2G41310	AT3G62140		AT1G14710	AT2G05270					AT5G17020	AT4G04320		AT2G26500
		AT1G15250	AT2G06480	AT5G18400		AT1G20870	AT1G03020					AT5G17220	AT4G04340		AT1G55260
		AT3G28910	AT2G28605	AT2G47170		AT1G79560	AT1G05550					AT5G17330	AT4G04630		AT3G23820
		AT3G49340	AT3G23510	AT4G34150		AT1G23400	AT1G05710					AT5G17380	AT4G08685		AT4G36360
		AT2G40880	AT5G36790	AT1G27310		AT1G03090	AT1G05575					AT5G17760	AT4G09010		AT1G01620
		AT5G25820	AT3G12920	AT3G24500		AT1G54010	AT1G10500					AT5G18130	AT4G09350		AT3G13120
		AT1G77640	AT2G14910	AT1G29250		AT1G36110	AT2G10380					AT5G18470	AT4G09650		AT3G12780
		AT1G74270	AT5G01810	AT4G00860		AT1G36100	AT2G31710					AT5G18480	AT4G10030		AT2G30570
		AT3G18030	AT1G36550	AT1G05180		AT1G36160	AT2G31680					AT5G19440	AT4G12060		AT3G47650
		AT1G26470	AT3G14810	AT5G17280		AT1G53930	AT2G04063					AT5G19550	AT4G12730		AT1G51400
		AT1G50040	AT5G07080	AT1G58100		AT1G30610	AT2G04039					AT5G19875	AT4G12800		AT3G54050
		AT4G15260	AT1G75820	AT4G12340		AT2G04160	AT2G31570					AT5G20150	AT4G12880		AT1G52400
		AT5G27860	AT3G27400	AT4G29160		AT2G31790	AT2G22180					AT5G20230	AT4G12970		AT1G03630
		AT3G12580	AT2G39850	AT5G58110		AT2G22200	AT2G24920					AT5G20250	AT4G13100		AT1G19150
		AT1G58420	AT2G47630	AT1G28490		AT2G42600	AT2G24940					AT5G22520	AT4G13580		AT2G39730
		AT4G39890	AT4G36660	AT3G03720		AT2G07672	AT2G21550					AT5G22570	AT4G14130		AT3G22120
		AT1G20696	AT5G27880	AT1G26880		AT2G25350	AT2G21650					AT5G23235	AT4G14440		AT1G09750
		AT5G57655	AT1G62660	AT1G78410		AT2G01820	AT2G01900					AT5G23290	AT4G14550		AT1G79850
		AT1G61667	AT2G41170	AT3G61620		AT2G04660	AT2G25230					AT5G23380	AT4G14890		AT3G44990
		AT5G18540	AT1G55700	AT1G74560		AT2G04840	AT2G04700					AT5G24030	AT4G15110		AT3G17390
		AT5G20290	AT2G41150	AT3G24550		AT1G26850	AT2G04690					AT5G24110	AT4G15440		AT4G02770
		AT3G46440	AT1G67900	AT4G39190		AT1G31230	AT1G60010					AT5G24200	AT4G15510		AT2G35370
		AT4G21950	AT4G13600	AT5G42300		AT2G20580	AT2G20625					AT5G24210	AT4G15545		AT3G61470
		AT5G07440	AT4G13550	AT4G16790		AT2G21390	AT2G21460					AT5G24530	AT4G15560		AT4G24770
		AT1G34440	AT2G35260	AT5G04410		AT2G21490	AT2G06255					AT5G25250	AT4G16515		AT2G39010
		AT3G51430	AT4G24790	AT2G43290		AT2G21370	AT2G46390					AT5G26030	AT4G16980		AT1G35680
		AT5G11740	AT1G78120	AT4G00810		AT2G40360	AT2G24560					AT5G26170	AT4G17090		AT5G67070
		AT5G46780	AT3G28130	AT5G50460		AT2G04380	AT2G24550					AT5G26340	AT4G17380		AT1G19670
		AT2G28290	AT1G66190	AT2G16070		AT2G36910	AT2G04520					AT5G26690	AT4G17560		AT5G44420
		AT5G26880	AT4G33110	AT3G22910		AT2G36830	AT2G04330					AT5G27520	AT4G17600		AT1G31330
		AT5G06320	AT5G10400	AT3G43810		AT2G36850	AT2G04560					AT5G27600	AT4G18480		AT1G78630
		AT5G44730	AT5G02840	AT1G67250		AT2G36480	AT2G21880					AT5G33290	AT4G18810		AT1G19570
		AT3G51000	AT3G20640	AT2G20820		AT2G36490	AT2G37030					AT5G37580	AT4G19410		AT1G56580
		AT4G13890	AT1G75900	AT4G36830		AT2G36550	AT2G12870					AT5G37600	AT4G19985		AT5G25460
		AT1G07610	AT1G09750	AT5G16880		AT2G36530	AT2G13020					AT5G37740	AT4G20760		AT1G55670
		AT2G05540	AT1G01790	AT3G22990		AT2G36010	AT2G10780					AT5G37780	AT4G21280		AT2G28190
		AT2G21930	AT5G50950	AT1G77540		AT2G35940	AT2G31200					AT5G38710	AT4G22160		AT4G25050
		AT5G06450	AT1G64150	AT1G30580		AT2G21200	AT1G65390					AT5G38895	AT4G22200		AT1G64510
		AT1G09290	AT4G06536	AT1G14360		AT1G79280	AT1G22690					AT5G39050	AT4G22490		AT3G26650
		AT1G11910	AT5G03650	AT5G64350		AT1G02205	AT1G22740					AT5G39090	AT4G22570		AT4G13770
		AT1G30730	AT5G02170	AT1G24140		AT1G02205	AT1G65390					AT5G39670	AT4G23400		AT1G60950
		AT5G58410	AT1G67270	AT5G45410		AT1G22710	AT1G78710					AT5G39760	AT4G23550		AT4G25080
		AT5G65960	AT1G73330	AT5G03970		AT1G67510	AT1G11890					AT5G40370	AT4G23670		AT1G42970
		AT5G26580	AT4G17610	AT3G19740		AT1G67500	AT1G61780					AT5G40720	AT4G23820		AT2G42530
		AT1G43890	AT3G52500	AT4G34590		AT1G78900	AT1G61700					AT5G40780	AT4G23890		AT3G54890
		AT4G19410	AT5G48950	AT3G09085		AT1G62020	AT1G27330					AT5G41350	AT4G24350		AT1G74470
		AT4G19645	AT2G34560	AT5G67500		AT1G70320	AT1G04750					AT5G42050	AT4G24510		AT2G43550
		AT2G28400	AT1G23530	AT3G59840		AT1G11870	AT1G04645					AT5G42150	AT4G24620		AT2G06850
		AT1G58190	AT2G34150	AT4G21140		AT1G12000	AT2G17660					AT5G42250	AT4G24780		AT1G08380
		AT3G62250	AT1G78730	AT3G15810		AT1G10170	AT1G65500					AT5G42440	AT4G24930		AT3G56910
		AT1G12710	AT3G43720	AT5G53330		AT1G67120	AT1G09920					AT5G42850	AT4G25050		AT1G05850
		AT5G15200	AT2G45340	AT3G03490		AT1G30760	AT1G61340					AT5G42980	AT4G25260		AT4G39330
		AT3G07160	AT4G00560	AT5G16010		AT1G55700	AT1G61260					AT5G43450	AT4G25570		AT4G09650
		AT4G12470	AT1G09200	AT3G07090		AT1G09610	AT1G61160					AT5G43980	AT4G25680		AT1G27950
		AT5G06370	AT4G27595	AT3G61190		AT2G17650	AT1G76910					AT5G44170	AT4G25890		AT5G35630
		AT1G62420	AT4G37220	AT1G22840		AT1G09020	AT1G76960					AT5G44450	AT4G26520		AT1G03600
		AT1G07090	AT5G11590	AT4G19400		AT1G65660	AT1G24575					AT5G44460	AT4G26530		AT3G63140
		AT2G34655	AT5G65360	AT2G02880		AT1G09750	AT1G03850					AT5G44920	AT4G26760		AT1G09340
		AT1G36960	AT2G37090	AT3G13580		AT1G09620	AT1G63340					AT5G45110	AT4G27290		AT5G54270
		AT4G18100	AT1G51120	AT5G50850		AT1G61440	AT1G62480					AT5G45350	AT4G27595		AT1G13930
		AT1G10120	AT5G10690	AT3G51000		AT1G61410	AT1G51320					AT5G45380	AT4G27720		AT1G06680
		AT1G61260	AT1G23940	AT2G41220		AT1G08540	AT1G23600					AT5G45410	AT4G27780		AT1G29660
		AT5G49015	AT3G13020	AT3G06790		AT1G03420	AT1G23710					AT5G45800	AT4G28040		AT3G44890
		AT1G10170	AT3G25710	AT2G19750		AT1G24190	AT1G05040					AT5G45800	AT4G28250		AT2G21330
		AT5G39520	AT3G08600	AT3G20510		AT1G24280	AT2G07713					AT5G46180	AT4G28360		AT3G18080
		AT5G47070	AT4G30400	AT5G61190		AT1G23190	AT2G07693					AT5G46230	AT4G28660		AT3G15190
		AT5G58070	AT1G14290	AT5G53650		AT1G77120	AT2G14020					AT5G47120	AT4G28750		AT1G03130
		AT5G39410	AT3G17640	AT4G32720		AT1G67370	AT2G18210					AT5G47130	AT4G28780		AT1G78040
		AT3G10190	AT1G35550	AT5G61790		AT1G52100	AT2G46600					AT5G47220	AT4G29060		AT4G03280
		AT3G22160	AT1G20160	AT3G07680		AT1G03495	AT2G15960					AT5G47740	AT4G29240		AT2G05070
		AT1G56510	AT2G43910	AT3G28580		AT1G03880	AT2G06040					AT5G48180	AT4G29590		AT3G27850
		AT2G01860	AT5G52970	AT4G14800		AT1G62660	AT2G06170					AT5G48290	AT4G30290		AT4G09010
		AT5G18380	AT3G57720	AT3G27210		AT1G62570	AT2G15880					AT5G48380	AT4G30410		AT4G10340
		AT1G23280	AT2G03550	AT3G09970		AT1G30960	AT2G05620					AT5G48540	AT4G30610		AT1G20020
		AT3G61630	AT1G67640	AT2G44180		AT1G23790	AT2G28230					AT5G48657	AT4G30950		AT1G65960
		AT1G49720	AT3G02830	AT5G66210		AT1G23590	AT2G19990					AT5G49360	AT4G31820		AT1G73600
		AT2G39795	AT4G22200	AT3G07430		AT1G23800	AT2G27250					AT5G50200	AT4G31840		AT5G14320
		AT1G33500	AT5G48790	AT5G07360		AT2G07692	AT2G14290					AT5G51070	AT4G32280		AT1G21500
		AT2G23830	AT1G34315	AT2G21640		AT2G28370	AT2G27330					AT5G51105	AT4G32295		AT1G72610
		AT1G21750	AT5G57050	AT5G57860		AT2G20300	AT2G13810					AT5G51190	AT4G32460		AT1G20340
		AT3G07660	AT2G20835	AT5G47700		AT2G18450	AT2G03410					AT5G51630	AT4G33010		AT3G25920
		AT1G14070	AT3G14440	AT4G02620		AT2G16640	AT2G32220					AT5G51830	AT4G33060		AT4G16985
		AT1G13700	AT1G78970	AT3G27430		AT2G20750	AT2G10630					AT5G52640	AT4G33630		AT1G44575
		AT5G08790	AT5G42310	AT3G27080		AT2G37080	AT2G07440					AT5G52810	AT4G33890		AT4G30950
		AT1G70600	AT3G47070	AT3G46560		AT2G37050	AT2G07290					AT5G53110	AT4G34140		AT3G56940
		AT2G17840	AT5G44770	AT2G41840		AT2G15620	AT2G18070					AT5G53120	AT4G34620		AT3G14210
		AT1G09240	AT3G19620	AT4G11000		AT2G15720	AT2G14560					AT5G53870	AT4G34760		AT4G28750
		AT2G40340	AT3G62020	AT1G51310		AT2G06210	AT2G42350					AT5G54100	AT4G34820		AT5G22580
		AT4G39300	AT3G01810	AT3G25520		AT2G07505	AT2G42360					AT5G54140	AT4G35090		AT3G16370
		AT1G76660	AT5G37550	AT3G19650		AT2G05580	AT2G01670					AT5G54206	AT4G35100		AT4G34620
		AT1G61250	AT2G30150	AT3G60520		AT2G20020	AT2G14980					AT5G54490	AT4G35920		AT2G42220
		AT3G62810	AT1G52870	AT3G06930		AT2G25560	AT2G11220					AT5G54610	AT4G36390		AT4G21960
		AT3G29034	AT5G54160	AT5G35680		AT2G13820	AT2G24240					AT5G54810	AT4G36530		AT2G34430
		AT1G18020	AT5G11790	AT5G06110		AT2G32100	AT2G37420					AT5G54930	AT4G36540		AT4G05180
		AT1G02220	AT3G53380	AT5G54900		AT2G31960	AT2G37440					AT5G55460	AT4G37230		AT4G01150
		AT5G62980	AT5G64770	AT4G02890		AT2G01140	AT2G40790					AT5G56010	AT4G37750		AT3G21055
		AT1G15230	AT4G34770	AT1G06530		AT2G13160	AT2G40780					AT5G56180	AT4G37920		AT1G07320
		AT2G15490	AT4G04330	AT3G62600		AT2G17960	AT2G18660					AT5G56250	AT4G37925		AT4G21280
		AT5G45360	AT2G22000	AT5G47580		AT2G35720	AT2G37970					AT5G56870	AT4G37930		AT3G50685
		AT2G26390	AT1G71500	AT5G56030		AT2G01750	AT2G45170					AT5G57550	AT4G38160		AT1G48350
		AT5G15750	AT5G47730	AT2G14610		AT2G25660	AT2G37910					AT5G58350	AT4G38690		AT3G26060
		AT1G65610	AT1G63310	AT2G37250		AT2G24250	AT2G45040					AT5G58530	AT4G38840		AT2G45180
		AT1G17020	AT1G71810	AT1G61620		AT2G24150	AT2G45110					AT5G58540	AT4G38950		AT1G52230
		AT2G47190	AT1G70560	AT3G61960		AT2G37380	AT2G12230					AT5G58730	AT4G39080		AT2G33450
		AT1G30720	AT1G26290	AT5G03300		AT2G07680	AT2G38870					AT5G59140	AT4G39330		AT1G30380
		AT1G14300	AT1G78680	AT5G22540		AT2G07728	AT2G29530					AT5G59170	AT4G39330		AT1G67740
		AT4G29760	AT4G15650	AT3G23990		AT2G18700	AT2G27700					AT5G59530	AT4G39350		AT4G26530
		AT1G78310	AT1G30100	AT1G20770		AT2G38040	AT2G29460					AT5G59780	AT4G39510		AT5G25610
		AT4G37520	AT3G06150	AT5G64310		AT2G45030	AT2G27030					AT5G59820	AT4G39800		AT1G78370
		AT1G71430	AT1G64670	AT1G50920		AT2G45000	AT2G43290					AT5G61010	AT4G39900		AT3G03780
		AT3G07110	AT2G21200	AT1G33040		AT2G28190	AT2G22750					AT5G61210	AT4G32000		AT3G26520
		AT3G57090	AT5G40390	AT2G19480		AT2G27810	AT2G31180					AT5G61600	AT5G01015		AT1G15820
		AT2G38340	AT3G56040	AT3G05560		AT2G29250	AT2G47640					AT5G61790	AT5G01075		AT5G14740
		AT4G18170	AT3G53750	AT3G11400		AT2G41220	AT2G47720					AT5G61900	AT5G01530		AT3G46780
		AT3G11600	AT1G52700	AT5G58640		AT2G47970	AT2G24020					AT5G62740	AT5G01590		AT4G27440
		AT4G25210	AT1G53690	AT3G51430		AT2G47840	AT2G23930					AT5G64000	AT5G02120		AT3G08940
		AT1G75950	AT3G63440	AT1G26470		AT2G47800	AT2G14920					AT5G64080	AT5G02160		AT1G66100
		AT1G01940	AT5G17170	AT2G20330		AT2G06990	AT2G46050					AT5G64090	AT5G02190		AT5G25980
		AT5G45595	AT2G29170	AT3G24982		AT2G35110	AT2G25760					AT5G65210	AT5G02540		AT1G12900
		AT2G05520	AT2G43010	AT1G73030		AT2G46020	AT2G25880					AT5G67300	AT5G02760		AT1G29670
		AT3G51600	AT5G39790	AT5G48380		AT2G25900	AT2G29610					AT5G67450	AT5G02820		AT1G55490
		AT1G22500	AT1G15580	AT1G55210		AT2G29690	AT2G47150					AT5G67480	AT5G02890		AT1G29070
		AT4G14800	AT1G62045	AT1G07360		AT2G19670	AT2G22860						AT5G03020		AT5G13930
		AT4G02860	AT5G16540	AT1G79870		AT2G19810	AT2G22880						AT5G03760		AT5G64040
		AT3G62150	AT1G45474	AT3G60420		AT2G03150	AT2G26150						AT5G04140		AT1G11860
		AT1G69850	AT3G13065	AT4G14430		AT2G03020	AT2G26820						AT5G04160		AT3G01500
		AT1G70190	AT2G25710	AT3G04230		AT2G26140	AT2G44800						AT5G04310		AT1G24020
		AT4G29850	AT4G23690	AT3G05970		AT2G26880	AT2G34600						AT5G04530		AT3G62030
		AT2G29540	AT5G19390	AT3G09735		AT2G26080	AT2G45860						AT5G05480		AT1G29910
		AT2G09990	AT1G74070	AT2G24830		AT2G18960	AT2G45790						AT5G05740		AT5G15960
		AT4G19390	AT1G23740	AT5G01600		AT2G18940	AT2G34360						AT5G06290		AT5G20630
		AT1G22070	AT2G23000	AT3G52420		AT2G34640	AT2G34210						AT5G07020		AT3G11630
		AT5G37150	AT4G21930	AT5G47770		AT2G39430	AT2G41110						AT5G08050		AT1G32470
		AT5G46230	AT2G38320	AT1G29990		AT2G38440	AT2G41090						AT5G08260		AT4G29020
		AT1G31660	AT3G61080	AT4G08850		AT2G38390	AT2G32460						AT5G08470		AT5G24780
		AT5G23710	AT5G22620	AT3G17970		AT2G37640	AT2G44000						AT5G08640		AT1G64390
		AT2G46610	AT1G52570	AT2G30500		AT2G37770	AT2G02510						AT5G09660		AT5G62350
		AT4G01360	AT5G52100	AT5G37480		AT2G19350	AT2G23090						AT5G09870		AT3G16240
		AT2G28910	AT3G45160	AT2G17220		AT2G19390	AT2G23120						AT5G10920		AT2G42540
		AT1G15670	AT5G59350	AT5G03160		AT2G30110	AT2G34700						AT5G11270		AT1G09310
		AT1G16840	AT4G04750	AT4G29390		AT2G44200	AT2G19320						AT5G11420		AT2G10940
		AT1G22840	AT5G17520	AT3G01610		AT2G40010	AT2G19290						AT5G11790		AT2G38540
		AT4G13820	AT1G53640	AT3G48140		AT2G26330	AT2G44240						AT5G12250		AT1G12090
		AT3G11100	AT2G44090	AT1G47750		AT2G26250	AT2G44360						AT5G12940		AT3G23810
		AT5G52750	AT5G22460	AT3G23250		AT2G35050	AT2G44370						AT5G13120		AT4G38770
		AT1G14980	AT3G02510	AT2G25440		AT2G33680	AT2G26320						AT5G13140		AT3G27690
		AT2G42790	AT3G15680	AT1G52320		AT2G33860	AT2G34990						AT5G13510
		AT1G47960	AT1G32290	AT4G10450		AT2G33730	AT2G33735						AT5G14410
		AT5G61640	AT1G14600	AT1G69840		AT2G19110	AT2G30410						AT5G15230
		AT1G08820	AT1G20010	AT5G04080		AT2G19120	AT2G45500						AT5G16000
		AT3G57710	AT2G25737	AT3G60540		AT2G45540	AT2G45650						AT5G16250
		AT2G45440	AT1G70820	AT1G22610		AT2G30500	AT2G32660						AT5G16715
		AT4G18430	AT3G18280	AT1G21750		AT2G42010	AT2G41970						AT5G17170
		AT4G30760	AT1G05870	AT1G64330		AT2G32810	AT2G42250						AT5G17230
		AT2G41430	AT2G40460	AT5G53560		AT2G39670							AT5G17670
		AT3G60880	AT4G35100	AT1G59760		AT2G33010							AT5G18170
		AT5G51570	AT1G56600	AT3G47540		AT2G32850							AT5G18660
		AT2G12550	AT3G09640	AT3G60820		AT2G32900							AT5G19290
		AT2G38290	AT4G39320	AT4G38150		AT2G42280							AT5G19940
		AT3G50210	AT3G06035	AT1G05340		AT3G04120							AT5G20060
		AT4G38580	AT4G06534	AT4G08500		AT3G04120							AT5G20630
		AT1G71400	AT4G04850	AT4G17060									AT5G22500
		AT1G45190	AT3G62030	AT1G51710									AT5G22580
		AT5G42200	AT1G52830	AT5G13960									AT5G22620
		AT1G56145	AT1G19970	AT1G54140									AT5G22640
		AT3G05130	AT2G27770	AT4G17540									AT5G22940
		AT4G24210	AT1G50260	AT4G32870									AT5G23060
		AT5G10380	AT5G13630	AT3G46220									AT5G23120
		AT2G14610	AT3G25660										AT5G23420
		AT5G52910	AT5G44575										AT5G24105
		AT3G06300	AT5G02120										AT5G24314
		AT5G34940	AT2G20100										AT5G24420
		AT2G26650	AT4G27700										AT5G24490
		AT4G15400	AT1G48800										AT5G24750
		AT4G04220	AT3G24535										AT5G25190
		AT5G06360	AT3G56650										AT5G25390
		AT4G28703	AT1G29660										AT5G25460
		AT1G31180	AT1G26100										AT5G25590
		AT1G73290	AT4G12980										AT5G25610
		AT2G44480	AT1G09440										AT5G26000
		AT3G63500	AT4G29720										AT5G26820
		AT2G19385	AT5G59920										AT5G27400
		AT1G19380	AT3G19380										AT5G28290
		AT5G17330	AT1G14840										AT5G30510
		AT1G10200	AT4G35350										AT5G33370
		AT1G09870	AT4G03070										AT5G36170
		AT3G19520	AT1G33811										AT5G36170
		AT4G35750	AT4G02420										AT5G36790
		AT1G52680	AT5G48880										AT5G37360
		AT4G05540	AT3G23530										AT5G37500
		AT1G48920	AT1G10640										AT5G38110
		AT2G38170	AT3G62820										AT5G38410
		AT3G10300	AT1G27880										AT5G38520
		AT1G03660	AT1G70760										AT5G39210
		AT3G22460	AT1G58480										AT5G39530
		AT5G64420	AT4G33550										AT5G40150
		AT3G22660	AT1G03700										AT5G40380
		AT5G67490	AT3G60220										AT5G40890
		AT4G02070	AT5G22500										AT5G40950
		AT4G30930	AT4G13500										AT5G42030
		AT4G09000	AT2G01870										AT5G42760
		AT1G09970	AT2G37925										AT5G43700
		AT4G13640	AT5G14970										AT5G44520
		AT1G26665	AT1G17050										AT5G45310
		AT1G27980	AT4G36360										AT5G45670
		AT4G31240	AT2G18010										AT5G45930
		AT4G10955	AT1G03820										AT5G45930
		AT3G24900	AT2G32860										AT5G45950
		AT3G10930	AT5G47370										AT5G46700
		AT3G63010	AT1G26220										AT5G46800
		AT2G32660	AT4G18570										AT5G47370
		AT5G65000	AT5G66580										AT5G47500
		AT1G69870	AT5G01590										AT5G47550
		AT1G66680	AT1G23935										AT5G47640
		AT4G12290	AT2G21820										AT5G47840
		AT1G01820	AT1G69230										AT5G48545
		AT5G08380	AT5G44210										AT5G48900
		AT3G15660	AT3G47420										AT5G49030
		AT5G57550	AT1G29200										AT5G49170
		AT2G23620	AT5G65890										AT5G49330
		AT4G32720	AT1G68830										AT5G49730
		AT2G44010	AT3G57180										AT5G49800
		AT3G16560	AT5G46570										AT5G50370
		AT5G65660	AT5G19760										AT5G51010
		AT2G17720	AT1G62030										AT5G51110
		AT1G23290	AT1G47210										AT5G51750
		AT5G52470	AT1G75680										AT5G51970
		AT4G08770	AT1G05760										AT5G52030
		AT3G03020	AT4G33000										AT5G52970
		AT2G05530	AT2G17780										AT5G53490
		AT3G59770	AT4G10390										AT5G53860
		AT4G18800	AT4G09650										AT5G55480
		AT1G77920	AT5G48460										AT5G55650
		AT3G15580	AT5G40960										AT5G56850
		AT4G19880	AT5G35630										AT5G57030
		AT1G23010	AT5G02110										AT5G58140
		AT5G11210	AT4G24930										AT5G58250
		AT4G20000	AT1G69530										AT5G58260
		AT1G22930	AT2G37450										AT5G58390
		AT1G24145	AT1G49750										AT5G58960
		AT3G13450	AT4G28290										AT5G59010
		AT1G51960	AT1G03310										AT5G59690
		AT3G23490	AT2G01950										AT5G59870
		AT4G39240	AT1G34520										AT5G60020
		AT1G23150	AT3G27050										AT5G60490
		AT1G51280	AT1G17190										AT5G62140
		AT3G02520	AT2G37300										AT5G62350
		AT1G13980	AT5G57040										AT5G62670
		AT5G64260	AT1G32790										AT5G62840
		AT1G27630	AT3G13690										AT5G63180
		AT3G13230	AT5G61270										AT5G63530
		AT2G16930	AT1G75690										AT5G63580
		AT1G70360	AT2G38760										AT5G64040
		AT5G22650	AT5G44260										AT5G64240
		AT5G23240	AT4G02630										AT5G64870
		AT3G02080	AT3G60290										AT5G65010
		AT1G75170	AT3G48290										AT5G65020
		AT3G20800	AT3G16520										AT5G65310
		AT3G03773	AT5G43990										AT5G66720
		AT3G23390	AT1G49430										AT5G67370
		AT3G62870	AT1G29530
		AT3G29250	AT2G24190
		AT1G16510	AT1G75250
		AT3G45300	AT4G10770
		AT4G02720	AT1G21350
		AT3G09940	AT3G21510
		AT1G76230	AT3G10080
		AT4G24820	AT2G29730
		AT5G59820	AT1G78230
		AT1G13180	AT4G31590
		AT4G15760	AT5G65683
		AT2G30990	AT1G16515
		AT1G02140	AT1G31550
		AT2G19960	AT3G63410
		AT4G19240	AT2G38740
		AT3G15260	AT4G09890
		AT4G18120	AT4G24972
		AT2G34520	AT4G26860
		AT2G37110	AT3G59900
		AT5G02610	AT3G55990
		AT5G20950	AT3G10060
		AT2G15390	AT5G01740
		AT2G05840	AT1G55660
		AT2G14170	AT3G04790
		AT4G28200	AT3G59300
		AT1G52890	AT1G52040
		AT4G30600	AT1G01600
		AT4G14230	AT4G39710
		AT5G28070	AT3G48720
		AT1G08800	AT4G24510
		AT2G38790	AT2G01760
		AT1G80620	AT1G10455
		AT1G72660	AT2G29310
		AT2G42650	AT3G21670
		AT3G27770	AT2G38970
		AT3G18165	AT5G64150
		AT2G31980	AT1G26210
		AT3G45330	AT2G38780
		AT2G43000	AT4G26540
		AT1G03850	AT5G41070
		AT3G57130	AT2G24630
		AT1G06950	AT1G67330
		AT2G36930	AT1G62750
		AT1G27300	AT5G51310
		AT4G07410	AT1G28670
		AT4G03050	AT3G17040
		AT2G25770	AT3G06410
		AT2G45710	AT2G32720
		AT4G18990	AT3G14067
		AT1G14510	AT3G01990
		AT3G19010	AT1G24580
		AT4G17010	AT1G18620
		AT2G21240	AT3G16370
		AT3G55340	AT5G19290
		AT3G26080	AT1G77260
		AT1G51940	AT3G58070
		AT5G67600	AT1G51680
		AT3G07080	AT2G37640
		AT1G65250	AT5G02830
		AT2G37990	AT1G24470
		AT4G20710	AT1G66020
		AT1G29965	AT3G15115
		AT1G80160	AT4G08870
		AT2G07705	AT5G49100
		AT5G16130	AT5G09760
		AT1G23850	AT5G64460
		AT3G07750	AT3G48460
		AT2G03510	AT3G57540
		AT1G47830	AT5G21100
		AT1G56660	AT2G33330
		AT5G19960	AT2G07050
		AT3G22845	AT3G49970
		AT5G01350	AT1G10960
		AT5G49420	AT3G55330
		AT3G16050	AT1G59700
		AT3G08530	AT2G24970
		AT4G16690	AT3G06770
		AT2G33580	AT3G49810
		AT3G01740	AT5G66520
		AT3G15440	AT3G15354
		AT2G39660	AT3G23430
		AT4G34670	AT1G52410
		AT5G25120	AT1G49380
		AT1G21460	AT1G69526
		AT4G14320	AT2G04170
		AT3G47900	AT1G15180
		AT1G03360	AT2G32640
		AT5G39170	AT4G39460
		AT5G66790	AT3G12120
		AT1G07830	AT4G23430
		AT3G07100	AT1G66430
		AT5G59440	AT3G08490
		AT2G16170	AT1G22710
		AT4G11655	AT2G45600
		AT1G71050	AT5G63180
		AT1G50960	AT5G49170
		AT2G46280	AT1G55370
		AT5G60390	AT2G30170
		AT5G43060	AT5G42270
		AT1G63090	AT3G11490
		AT5G53560	AT3G24430
		AT2G33110	AT1G01390
		AT3G58750	AT3G24190
		AT4G26060	AT2G35860
			AT3G46780
			AT5G48150
			AT3G22810
			AT1G52230
			AT5G60890
			AT3G02730
			AT3G01670
			AT3G03840
			AT1G48100
			AT4G02060
			AT2G36145
			AT3G19370
			AT1G22150
			AT2G20750
			AT2G46640
			AT4G37400
			AT3G07940
			AT2G46970
			AT1G56720
			AT1G64390
			AT1G70870
			AT1G51170
			AT3G01680
			AT5G49160
			AT5G39530
			AT3G27690
			AT1G49790
			AT5G18240
			AT1G10740
			AT1G12110
			AT2G21050
			AT2G33570
			AT4G17030
			AT1G68810
			AT3G63140
			AT5G19850
			AT1G04680
			AT1G74880
			AT1G68870
			AT4G38850
			AT1G03055
			AT1G11720
			AT2G46710
			AT4G27360
			AT4G17340
			AT5G22880
			AT3G02110
			AT2G42220
			AT1G05810
			AT4G25080
			AT1G69970
			AT1G18710
			AT2G43800
			AT1G77930
			AT5G51890
			AT1G20850
			AT1G18420
			AT5G52390
			AT1G64530
			AT2G30010
			AT3G06545
			AT2G23690
			AT2G34060
			AT1G67400
			AT5G05960
			AT4G00520
			AT2G14520
			AT5G67140
			AT3G16250
			AT3G23805
			AT1G17940
			AT5G56600
			AT3G03820
			AT1G78090
			AT1G19330
			AT1G08160
			AT5G64940
			AT3G28220
			AT1G14970
			AT2G25530
			AT2G43920
			AT1G64970
			AT4G01060
			AT1G18610
			AT5G58260
			AT2G37040
			AT5G22630
			AT3G56940
			AT2G05160
			AT2G07440
			AT2G18560
			AT1G74055
			AT4G36410
			AT5G11420
			AT5G65140
			AT2G32500
			AT3G02250
			AT3G18890
			AT2G46930
			AT1G75290
			AT4G38770
			AT1G07010
			AT1G03270
			AT2G36895
			AT1G79970
			AT3G52870
			AT1G45201
			AT2G21880
			AT2G32560
			AT5G04820
			AT3G57040
			AT2G15880
			AT3G03830
			AT2G35650
			AT1G80140
			AT2G29300
			AT1G73170
			AT3G26932
			AT1G11790
			AT2G28410
			AT1G16080
			AT1G11850
			AT2G42770
			AT3G28420
			AT5G04530
			AT3G50800
			AT4G38730
			AT1G14280
			AT1G67480
			AT1G09180
			AT2G19780
			AT3G44550
			AT1G29120
			AT5G45820
			AT5G49630
			AT1G58520
			AT1G32585
			AT1G77855
			AT3G56160
			AT1G49580
			AT4G00360
			AT5G43870
			AT3G02870
			AT5G18660
			AT3G29030
			AT2G32290
			AT1G27210
			AT1G68780
			AT3G48280
			AT1G52510
			AT5G62100
			AT2G32430
			AT2G20340
			AT3G14780
			AT5G15740
			AT2G39800
			AT5G50740
			AT5G43745
			AT1G75450
			AT3G19480
			AT4G37930
			AT2G46830
			AT3G29680
			AT5G01930
			AT1G56190
			AT2G39350
			AT5G59130
			AT1G51140
			AT5G35970
			AT5G14070
			AT1G60690
			AT2G17300
			AT3G16175
			AT3G22415
			AT3G20570
			AT5G38520
			AT1G29050
			AT4G39800
			AT2G19650
			AT1G15410
			AT3G56290
			AT5G10470
			AT1G78580
			AT1G66830
			AT5G23120
			AT1G57770
			AT3G43960
			AT1G49730
			AT5G01015
			AT3G51750
			AT5G62220
			AT4G12880
			AT2G37240
			AT1G32070
			AT4G25830
			AT2G26080
			AT2G34620
			AT4G34240
			AT2G41800
			AT5G46800
			AT5G15310
			AT1G01700
			AT5G16600
			AT1G55960
			AT1G47270
			AT5G10930
			AT3G59780
			AT1G08510
			AT1G78170
			AT1G55480
			AT1G61255
			AT4G33810
			AT4G32770
			AT1G56580
			AT5G45280
			AT1G78360
			AT2G30540
			AT4G30710
			AT4G30960
			AT5G47100
			AT4G28660
			AT5G08050
			AT3G44735
			AT5G47550
			AT1G56500
			AT5G08720
			AT1G10380
			AT4G14550
			AT4G22570
			AT3G18750
			AT5G18970
			AT1G11410
			AT2G28150
			AT2G33255
			AT1G32060
			AT3G22540
			AT2G42900
			AT3G48240
			AT1G18730
			AT4G34060
			AT4G37770
			AT5G37180
			AT1G38790
			AT1G43790
			AT5G46240
			AT5G20270
			AT5G57030
			AT5G54585
			AT5G55400
			AT1G29700
			AT2G28500
			AT4G32590
			AT4G25290
			AT2G24270
			AT1G14930
			AT5G40380
			AT3G28857
			AT5G23360
			AT1G23080
			AT1G52565
			AT1G19670
			AT1G75710
			AT2G29290
			AT1G77490
			AT3G21770
			AT1G34340
			AT5G50730
			AT1G26560
			AT3G52360
			AT1G10220
			AT3G06880
			AT3G01940
			AT1G32220
			AT1G14150
			AT1G04380
			AT1G18870
			AT2G46250
			AT4G22890
			AT1G18265
			AT1G10060
			AT1G65230
			AT2G40610
			AT1G08470
			AT1G62570
			AT2G22670
			AT4G38690
			AT3G04140
			AT2G38010
			AT1G10370
			AT5G47250
			AT4G26790
			AT1G70940
			AT1G32080
			AT1G75280
			AT3G62960
			AT4G16000
			AT3G17070
			AT4G14010
			AT5G40150
			AT1G22160
			AT1G52827
			AT3G21330
			AT3G44990
			AT5G15950
			AT1G01250
			AT3G03850
			AT5G48900
			AT4G33010
			AT5G38140
			AT5G58900
			AT1G32100
			AT2G47780
			AT1G29460
			AT2G16750
			AT5G49215
			AT3G52290
			AT2G40475
			AT1G29920
			AT4G24700
			AT1G64680
			AT3G52750
			AT5G18060
			AT5G05580
			AT2G15050
			AT1G50250
			AT1G72970
			AT5G38020
			AT3G14210
			AT1G14700
			AT1G02950
			AT1G21980
			AT3G50685
			AT2G35850
			AT5G07720
			AT3G10840
			AT4G32280
			AT1G70230
			AT4G08160
			AT1G73390
			AT1G15980
			AT1G58370
			AT5G53200
			AT1G04800
			AT2G37030
			AT3G25670
			AT2G38240
			AT1G62510
			AT2G22810
			AT5G23370
			AT4G20070
			AT1G77870
			AT2G26695
			AT4G09010
			AT3G01960
			AT5G55620
			AT5G48920
			AT3G49260
			AT1G34575
			AT4G37700
			AT4G26520
			AT1G77110
			AT1G80690
			AT4G10310
			AT4G29740
			AT3G49670
			AT5G07000
			AT5G22580
			AT5G44530
			AT3G50660
			AT5G03190
			AT2G41540
			AT3G19720
			AT5G03760
			AT4G20760
			AT2G35130
			AT1G74670
			AT2G01590
			AT1G64780
			AT1G03630
			AT1G70550
			AT5G20935
			AT4G28780
			AT4G14740
			AT3G53260
			AT3G48420
			AT5G10250
			AT3G02380
			AT1G68600
			AT3G15540
			AT3G11210
			AT4G17460
			AT3G52720
			AT1G06550
			AT5G58770
			AT4G28250
			AT3G55800
			AT2G03710
			AT4G09350
			AT4G14560
			AT2G24540
			AT2G18890
			AT4G12830
			AT1G53520
			AT3G55120
			AT5G18460
			AT5G23750
			AT2G42975
			AT3G28270
			AT5G48300
			AT5G18050
			AT2G04570
			AT4G39330
			AT5G43750
			AT1G09340
			AT3G21240
			AT4G38620
			AT2G15020
			AT5G41900
			AT1G07180
			AT1G19150
			AT1G26945
			AT5G43150
			AT1G02205
			AT1G29420
			AT3G26960
			AT5G18010
			AT1G06080
			AT2G44940
			AT1G29510
			AT1G29490
			AT3G10340
			AT5G19220
			AT1G29500
			AT1G18360
			AT5G17970
			AT4G30450
			AT2G29980
			AT5G51720
			AT1G29450
			AT2G47880
			AT3G01550
			AT5G25190
			AT5G18080
			AT1G29430
			AT5G57760
			AT1G30520
			AT4G37800
			AT1G18060
			AT5G39860
			AT3G10940
			AT5G48490
			AT5G02760
			AT1G77580
			AT5G45950
			AT1G60590
			AT5G03260
			AT1G71015
			AT1G58280
			AT5G12050
			AT5G55570
			AT1G54820
			AT5G62280
			AT1G69523
			AT4G33790
			AT5G27780
			AT5G21430
			AT1G58170
			AT1G04220
			AT5G18020
			AT5G19530
			AT3G53250
			AT1G29440
			AT3G21950
			AT5G18860
			AT5G22390
			AT4G18970
			AT5G18030
			AT4G24780
			AT2G28470
			AT1G14520
			AT1G55020
			AT3G05890
			AT4G26530
			AT5G24420
			AT5G37300
			AT1G13650
			AT4G11211
			AT4G12520
			AT3G01500
			AT5G02540
			AT4G04840

## Sheet: Sheet2
up-regulated genes by TEV and TEV-At17
AT3G09270
AT1G13340
AT1G66700
AT1G19610
AT1G67980
AT3G49400
AT3G19660
AT1G75750
AT1G65510
AT1G74590
AT3G28510
AT3G48360
AT1G58766
AT5G20230
AT4G07031
AT4G39580
AT1G21100
AT3G61390
AT4G25000
AT1G70810
AT5G10695
AT2G17240
AT5G46050
AT1G55780
AT2G47660
AT2G35980
AT4G01130
AT3G49120
AT5G18470
AT4G34950
AT4G30270
AT4G21120
AT2G42360
AT1G62840
AT1G21520
AT2G32210
AT4G12735
AT3G57260
AT1G13270
AT1G02920
AT5G62740
AT5G47060
AT2G05330
AT1G56300
AT5G26340
AT1G25550
AT5G13200
AT1G28190
AT2G31865
AT5G62770
AT3G27210
AT1G05300
AT1G01010
AT4G01750
AT2G16600
AT1G58225
AT3G13790
AT3G50260
AT2G18690
AT3G46080
AT2G37130
AT5G08240
AT3G28210
AT2G29110
AT1G17450
AT3G05500
AT1G24530
AT1G05710
AT1G22570
AT2G16660
AT5G25210
AT5G38900
AT2G06255
AT5G53890
AT3G14990
AT3G47800
AT5G52640
AT2G40740
AT5G35735
AT2G20500
AT5G11920
AT2G21640
AT1G66920
AT2G32190
AT5G10760
AT4G19200
AT1G56060
AT2G30140
AT3G50770
AT4G00700
AT1G02930
AT4G39070
AT4G21920
AT4G39670
AT2G32200
AT3G16565
AT2G28900
AT1G26420
AT4G17140
AT3G52400
AT1G66880
AT2G26440
AT3G45970
AT3G13950
AT4G24150
AT5G05440
AT2G18000
AT1G77760
AT2G30250
AT4G18010
AT1G13950
AT2G33830
AT1G72330
AT1G76980
AT2G32680
AT5G40780
AT2G36400
AT1G76970
AT1G75040
AT1G20350
AT5G45750
AT4G14420
AT1G18210
AT2G20780
AT5G39720
AT5G18310
AT3G60760
AT1G76040
AT3G28580
AT5G55460
AT2G18680
AT5G51440
AT1G09932
AT2G18660
AT5G48380
AT1G18200
AT4G17660
AT1G01680
AT3G11840
AT3G25600
AT3G46090
AT4G18890
AT4G09030
AT4G02520
AT1G72060
AT5G45630
AT1G61340
AT4G23150
AT1G21550
AT5G50200
AT3G10020
AT5G26170
AT3G54150
AT1G19020
AT5G51480
AT2G26560
AT4G36010
AT1G08930
AT3G45290
AT3G55450
AT3G32902
AT1G15010
AT2G34090
AT4G25220
AT2G35290
AT2G17230
AT2G16700
AT5G28010
AT4G19430
AT5G48570
AT3G49340
AT1G77640
AT1G58420
AT1G61667
AT5G11740
AT5G06320
AT1G61260
AT5G47070
AT1G56510
AT2G17840
AT1G22070
AT5G52750
AT2G38290
AT1G71400
AT5G10380
AT1G19380
AT3G10300
AT1G09970
AT3G10930
AT4G18800
AT1G24145
AT1G51280
AT5G59820
AT2G31980
AT1G56660
AT3G16050
AT2G33580
count 197
down-regulated genes by tev and evotev
AT4G34530
AT5G52300
AT5G14210
AT5G24850
AT2G43870
AT4G06744
AT2G45560
AT5G35790
AT3G17510
AT1G05680
AT1G45249
AT1G50020
AT1G22590
AT1G49975
AT5G54130
AT1G34150
AT3G11410
AT3G52340
AT4G34650
AT1G20190
AT4G15560
AT5G13770
AT4G27030
AT4G37760
AT2G29650
AT2G05620
AT3G01060
AT5G59220
AT5G52570
AT3G01180
AT2G39450
AT5G39080
AT3G50840
AT5G02840
AT4G22200
AT5G57050
AT3G14440
AT5G42310
AT1G64670
AT3G56040
AT2G29170
AT5G16540
AT3G13065
AT5G59350
AT1G56600
AT1G19970
AT1G50260
AT5G02120
AT4G27700
AT1G14840
AT1G58480
AT1G17050
AT4G18570
AT3G47420
AT2G37450
AT4G28290
AT1G03310
AT1G32790
AT1G75690
AT3G63410
AT4G26860
AT3G59900
AT1G55660
AT3G04790
AT4G39710
AT3G21670
AT2G38780
AT1G62750
AT1G24580
AT1G18620
AT1G51680
AT2G37640
AT5G02830
AT1G24470
AT3G15115
AT5G64460
AT2G07050
AT1G59700
AT5G66520
AT3G15354
AT2G32640
AT1G55370
AT3G24190
AT3G02730
AT1G48100
AT2G20750
AT5G39530
AT3G27690
AT1G10740
AT4G17030
AT5G19850
AT1G74880
AT1G03055
AT2G46710
AT4G27360
AT2G42220
AT4G25080
AT1G18710
AT1G77930
AT2G34060
AT1G78090
AT1G19330
AT1G14970
AT1G64970
AT1G18610
AT5G58260
AT2G07440
AT4G36410
AT3G18890
AT4G38770
AT1G07010
AT1G79970
AT1G80140
AT2G29300
AT1G73170
AT2G42770
AT5G04530
AT4G38730
AT2G19780
AT1G29120
AT5G45820
AT1G58520
AT3G56160
AT1G49580
AT3G02870
AT2G39800
AT5G50740
AT2G46830
AT1G51140
AT5G35970
AT2G17300
AT5G38520
AT4G39800
AT2G19650
AT3G56290
AT5G10470
AT1G57770
AT2G37240
AT2G26080
AT2G34620
AT5G46800
AT5G16600
AT1G55960
AT1G47270
AT5G10930
AT3G59780
AT1G78170
AT4G32770
AT4G30710
AT4G30960
AT4G28660
AT5G08050
AT1G56500
AT5G08720
AT4G14550
AT4G22570
AT3G18750
AT2G33255
AT1G32060
AT2G42900
AT3G48240
AT5G57030
AT5G54585
AT1G29700
AT4G25290
AT2G29290
AT3G52360
AT1G14150
AT1G04380
AT2G46250
AT4G22890
AT4G38690
AT3G04140
AT4G26790
AT1G32080
AT1G22160
AT1G52827
AT5G15950
AT1G01250
AT4G33010
AT5G38140
AT2G40475
AT4G24700
AT1G64680
AT5G05580
AT1G50250
AT1G14700
AT3G10840
AT1G70230
AT1G73390
AT1G58370
AT1G04800
AT2G38240
AT1G62510
AT1G77870
AT4G09010
AT5G55620
AT3G49260
AT4G26520
AT5G44530
AT5G03190
AT3G19720
AT5G03760
AT2G35130
AT2G01590
AT1G64780
AT1G03630
AT4G28780
AT4G14740
AT3G53260
AT3G48420
AT5G10250
AT3G02380
AT3G11210
AT1G06550
AT5G58770
AT3G55800
AT4G09350
AT2G24540
AT2G18890
AT4G12830
AT3G55120
AT5G18460
AT5G23750
AT2G42975
AT5G48300
AT4G39330
AT5G43750
AT1G09340
AT3G21240
AT2G15020
AT1G07180
AT1G19150
AT5G43150
AT1G02205
AT1G06080
AT1G29510
AT3G10340
AT5G19220
AT1G29500
AT1G18360
AT4G30450
AT5G51720
AT1G29450
AT3G01550
AT5G25190
AT5G18080
AT1G29430
AT5G57760
AT1G30520
AT1G18060
AT5G48490
AT5G02760
AT5G45950
AT1G60590
AT1G71015
AT1G58280
AT5G55570
AT1G54820
AT1G69523
AT4G33790
AT5G27780
AT5G21430
AT1G58170
AT1G04220
AT5G18020
AT3G53250
AT1G29440
AT5G18860
AT4G18970
AT5G18030
AT4G24780
AT2G28470
AT1G55020
AT4G26530
AT5G37300
AT1G13650
AT4G11211
AT4G12520
AT3G01500
AT5G02540
AT4G04840
count 282
up-regulated genes by tev and tumv
AT5G39670
AT2G18660
AT3G28210
AT5G52760
AT2G29110
AT1G08450
AT5G10380
AT1G13950
AT5G64000
AT5G47070
AT3G50930
AT4G00700
AT4G14365
AT3G57260
AT1G66880
AT5G52750
AT4G11890
AT3G09270
AT5G18470
AT2G31880
AT1G19020
AT1G56060
AT4G14420
AT1G13340
AT5G52640
AT1G74590
AT3G51920
AT4G23150
AT1G76040
AT5G61900
AT5G10760
AT2G18680
AT1G56660
AT1G65510
AT2G41640
AT2G32680
AT5G42380
AT5G59820
AT2G46400
AT2G18690
AT5G01540
AT2G41110
AT3G28510
AT1G72240
AT3G05500
AT5G46050
AT1G75040
AT5G10695
AT5G13200
AT5G11740
AT2G43620
AT2G33580
AT5G14930
AT2G41100
AT3G61190
AT3G28580
AT3G27210
AT2G21640
AT4G11000
AT5G48380
AT1G55210
AT3G23250
AT1G69840
AT3G60540
count 64
down-regulated genes by tev and tumv
AT5G42900
AT4G26530
AT1G30520
AT1G62510
AT5G44530
AT1G14150
AT5G64460
AT4G38690
AT5G35790
AT5G38520
AT5G25190
AT1G74880
AT1G02205
AT2G29290
AT5G58260
AT1G54820
AT3G27690
AT2G29300
AT1G29510
AT4G39330
AT5G03190
AT3G48420
AT5G37300
AT4G38770
count 24
up-regulated genes by tev and ppv
AT5G52640
AT5G48570
AT3G28510
AT1G77760
AT1G54010
count 5
down-regulated genes by tev and ppv
AT5G02120
AT4G04840
AT2G05620
AT2G07440
count 4
up-regulated genes by tev and tmv
AT1G19180
AT1G75750
AT2G16700
AT2G20780
AT2G33830
AT3G08720
AT3G14990
AT4G02520
AT4G08950
AT4G30270
AT5G61600
count 11
down-regulated genes by tev and tmv
AT1G78170
AT4G12520
AT5G58260
AT1G14970
AT1G14150
count 5
up-regulated genes by tev and trv
AT5G10380
AT1G75040
AT1G22070
AT5G25210
AT2G16600
AT5G55460
AT5G26340
AT2G33830
AT4G02520
AT3G57260
AT5G64000
AT3G14990
AT3G50260
AT1G68290
AT5G10760
AT5G40780
AT3G10300
AT3G61190
AT2G43620
AT1G76980
AT1G62840
count 21
down-regulated genes by tev and trv
AT1G55020
AT3G59780
AT2G42220
AT2G32640
AT1G48100
AT3G47420
AT1G18360
AT3G01440
AT5G05580
AT4G12830
AT5G57030
AT5G03760
AT1G30520
AT3G01180
AT1G64670
AT5G39530
AT2G28470
AT2G35130
AT1G06550
AT4G09350
AT3G19720
AT1G13650
AT1G02205
AT4G28780
count 24
up-regulated genes by tev and tcv
AT1G01010
AT1G07000
AT1G07135
AT1G08450
AT1G09070
AT1G09970
AT1G13950
AT1G18570
AT1G19020
AT1G19180
AT1G20350
AT1G21520
AT1G22070
AT1G24145
AT1G27730
AT1G28370
AT1G56300
AT1G62840
AT1G66880
AT1G69840
AT1G72060
AT1G72520
AT1G74590
AT1G75040
AT1G76980
AT2G18680
AT2G20142
AT2G21640
AT2G22500
AT2G23680
AT2G24600
AT2G26440
AT2G26560
AT2G30140
AT2G30250
AT2G31865
AT2G31880
AT2G35980
AT2G37130
AT2G38310
AT2G40740
AT2G46400
AT2G46620
AT3G02800
AT3G09270
AT3G10300
AT3G10930
AT3G13950
AT3G14990
AT3G23250
AT3G28210
AT3G28510
AT3G50260
AT3G50930
AT3G51660
AT3G54150
AT3G54810
AT3G56710
AT3G57260
AT3G57450
AT3G61190
AT4G02520
AT5G10760
AT4G08950
AT4G09030
AT4G11890
AT4G14365
AT4G14365
AT4G17660
AT4G23150
AT4G23610
AT4G25000
AT4G30270
AT4G33050
AT4G34950
AT4G36010
AT4G38560
AT4G39670
AT5G10380
AT5G10760
AT5G11740
AT5G14930
AT5G18470
AT5G20230
AT5G25250
AT5G26170
AT5G26340
AT5G39670
AT5G40780
AT5G48380
AT5G50200
AT5G52640
AT5G54490
AT5G55460
AT5G59820
AT5G61600
AT5G61900
AT5G62740
AT5G64000
count 99
down-regulated genes by tev and tcv
AT1G02205
AT1G04800
AT1G14700
AT1G18060
AT1G18620
AT1G18710
AT1G19150
AT1G30520
AT1G32060
AT1G32080
AT1G55370
AT1G60590
AT1G64670
AT1G74880
AT1G75690
AT1G77870
AT2G17300
AT2G35130
AT2G37640
AT2G42220
AT2G42975
AT2G46250
AT2G46710
AT3G01060
AT3G01440
AT3G02730
AT3G10840
AT3G48420
AT3G55120
AT3G55800
AT3G59780
AT4G09010
AT4G09350
AT4G14550
AT4G15560
AT4G19985
AT4G22200
AT4G22570
AT4G24780
AT4G26520
AT4G26530
AT4G28040
AT4G28660
AT4G28780
AT4G33010
AT4G38690
AT4G39330
AT4G39330
AT4G39800
AT5G02120
AT5G02540
AT5G02760
AT5G03760
AT5G04530
AT5G08050
AT5G25190
AT5G38520
AT5G39530
AT5G45950
AT5G46800
AT5G57030
AT5G58260
count 62
up-regulated genes by tev and calcuv
AT3G57260
AT2G18660
AT1G02930
AT1G21520
AT5G10760
AT2G31880
AT2G41100
AT5G39670
AT5G06320
AT5G40780
AT2G46400
AT5G10380
AT1G69840
AT3G49120
AT3G28510
AT5G20230
AT1G66880
AT4G14365
AT5G48380
AT1G08450
AT4G30270
AT4G33050
AT2G26440
AT2G30140
AT3G22600
AT5G52760
AT2G32680
AT5G62740
AT4G00700
AT3G50930
AT3G14990
AT1G09070
AT5G26340
AT4G23150
AT3G50770
AT1G75040
AT4G11890
AT5G52750
AT5G49480
AT3G13950
AT3G51920
AT2G18690
AT5G18470
AT1G70810
AT2G26560
AT1G55210
AT4G39030
AT2G30250
AT5G18310
AT3G51660
AT1G20350
AT1G74590
AT5G11920
AT5G61900
AT5G64870
AT5G52640
AT5G46050
AT5G47070
AT1G13340
AT2G37130
AT5G38900
AT2G21640
AT1G09970
AT1G08930
count 64
down-regulated genes by tev and calcuv
AT4G28780
AT5G35970
AT2G37450
AT1G60590
AT4G39710
AT5G35790
AT2G20750
AT3G49260
AT2G28470
AT5G57030
AT2G29650
AT3G19720
AT1G74880
AT4G24780
AT3G02730
AT1G56500
AT5G02120
AT1G07180
AT3G63410
AT2G29290
AT2G01590
AT3G02870
AT3G62700
AT5G38520
AT1G32060
AT1G18360
AT5G58260
AT5G03760
AT1G75690
AT5G43750
AT1G13650
AT3G48420
AT2G34620
AT3G18890
AT5G19220
AT5G48490
AT4G15560
AT5G46800
AT1G62750
AT4G33010
AT4G22890
AT1G14150
AT4G04840
AT5G45950
AT4G27700
AT4G28660
AT3G04790
AT5G08050
AT4G39800
AT1G32080
AT3G55800
AT5G51720
AT1G03630
AT1G19150
AT4G25080
AT4G39330
AT1G09340
AT4G09010
AT2G42220
AT4G26530
AT3G01500
AT4G38770
AT3G27690
count 63
up-regulated genes by evotev and tumv
AT3G03640
AT2G18660
AT3G28210
AT3G12580
AT2G29110
AT1G15250
AT5G10380
AT4G34670
AT1G13950
AT1G01100
AT5G47070
AT2G20490
AT2G02230
AT4G00700
AT3G57260
AT1G66880
AT4G04220
AT5G52750
AT5G67600
AT4G10500
AT1G14980
AT5G02610
AT3G09270
AT3G51440
AT2G43570
AT3G22230
AT5G18470
AT1G19020
AT1G56060
AT4G14420
AT3G07110
AT1G13340
AT5G52640
AT3G52590
AT5G43910
AT5G52470
AT3G23390
AT3G02080
AT1G74590
AT1G08830
AT3G57090
AT4G33250
AT3G07590
AT5G20290
AT2G45710
AT1G14320
AT4G23150
AT1G74270
AT1G52930
AT1G76040
AT5G10760
AT3G62870
AT1G66580
AT2G34520
AT3G28540
AT5G20160
AT2G19730
AT2G19385
AT2G44860
AT2G37190
AT2G18680
AT4G24690
AT1G71950
AT5G46230
AT2G37990
AT3G13230
AT4G24820
AT3G13330
AT1G56660
AT5G43860
AT5G15200
AT5G16130
AT1G65510
AT1G02850
AT2G32680
AT5G59820
AT1G67360
AT2G18690
AT3G62810
AT2G36930
AT1G09100
AT5G58070
AT2G40880
AT4G04490
AT3G28510
AT5G27850
AT3G22320
AT5G17190
AT3G24830
AT4G14320
AT5G15750
AT3G56070
AT3G05500
AT5G46050
AT3G49910
AT5G12030
AT5G58290
AT2G29540
AT1G65820
AT2G03510
AT4G15000
AT5G47120
AT5G22650
AT2G31200
AT3G07750
AT1G75040
AT5G10695
AT5G13200
AT5G11740
AT5G06360
AT1G15230
AT4G39300
AT3G02220
AT5G42050
AT5G60670
AT4G02380
AT2G33580
AT3G45730
AT1G48920
AT2G29120
AT3G60360
AT5G37600
AT1G53540
AT3G02520
AT4G39190
AT1G22840
AT3G51000
AT4G32720
AT3G28580
AT4G14800
AT3G27210
AT2G21640
AT2G14610
AT1G50920
AT3G51430
AT1G26470
AT5G48380
AT3G05970
AT5G01600
AT2G25440
AT1G21750
AT5G53560
AT1G05340
count 143
down-regulated genes by evotev and tumv
AT2G43010
AT2G14910
AT5G07580
AT4G13345
AT1G75900
AT2G03550
AT4G26530
AT2G29310
AT1G77490
AT1G03820
AT3G47510
AT4G39320
AT3G53920
AT3G14210
AT5G22620
AT1G67700
AT3G01480
AT1G18730
AT1G30520
AT1G62510
AT5G44530
AT5G64770
AT1G14150
AT5G41700
AT5G64460
AT5G48460
AT4G38690
AT1G68010
AT5G35790
AT1G70820
AT5G23120
AT5G48790
AT5G03650
AT5G38520
AT5G41050
AT5G25190
AT1G74880
AT1G02205
AT1G73655
AT3G48720
AT5G58900
AT3G50685
AT3G62950
AT1G49430
AT1G75680
AT4G24510
AT2G29290
AT1G70890
AT2G29980
AT5G58260
AT1G55360
AT3G61080
AT1G54820
AT4G00360
AT1G78680
AT3G27690
AT4G27180
AT5G47240
AT3G51510
AT2G29300
AT1G75820
AT1G29510
AT5G67070
AT1G01620
AT1G15260
AT4G39330
AT1G60690
AT3G12120
AT5G47330
AT3G16250
AT2G29670
AT5G03190
AT2G01870
AT1G70760
AT4G04340
AT1G01790
AT2G38870
AT2G39350
AT3G48420
AT5G37300
AT5G49630
AT1G26920
AT1G20010
AT4G38770
AT3G63140
AT4G04330
count 86
up-regulated genes by evotev and ppv
AT1G28330
AT5G60390
AT5G52640
AT5G48570
AT3G59020
AT3G57520
AT4G02720
AT4G02070
AT1G13700
AT1G50920
AT3G12580
AT3G28510
AT3G14060
AT3G07660
AT1G77760
AT1G06950
AT1G64660
AT1G17020
AT1G21750
AT1G13980
AT1G10170
AT2G37770
count 22
down-regulated genes by evotev and ppv
AT1G50730
AT5G63060
AT5G52390
AT5G47240
AT5G23840
AT5G11990
AT5G05960
AT5G02120
AT3G51750
AT3G47510
AT3G45160
AT3G44735
AT4G11330
AT4G09890
AT4G04840
AT1G12030
AT3G26960
AT3G14395
AT3G09800
AT1G66230
AT1G52830
AT1G74670
AT1G74055
AT1G18730
AT1G49730
AT1G10680
AT1G10640
AT1G52700
AT1G03020
AT2G04039
AT2G21880
AT2G37030
AT2G15880
AT2G05620
AT2G07440
AT2G38870
count 36
up-regulated genes by evotev and tmv
AT1G10200
AT1G20620
AT1G22530
AT1G25275
AT1G28330
AT1G48920
AT1G66580
AT1G69410
AT1G75750
AT1G76180
AT2G04410
AT2G05380
AT2G05540
AT2G16700
AT2G18050
AT2G20780
AT2G25450
AT2G30860
AT2G33830
AT2G41430
AT2G42790
AT3G09390
AT3G14990
AT3G15260
AT3G24830
AT3G51600
AT3G52590
AT3G57520
AT4G02520
AT4G11650
AT4G14110
AT4G18930
AT4G19410
AT4G24690
AT4G30270
AT4G37520
AT4G40040
AT5G07100
AT5G07440
AT5G15200
AT5G17190
AT5G20960
AT5G27850
AT5G48180
AT5G57655
AT5G59440
AT5G60390
count 47
down-regulated genes by evotev and tmv
AT1G27880
AT2G41540
AT1G70560
AT1G78170
AT5G62280
AT2G01505
AT3G15680
AT5G65140
AT4G12520
AT1G05870
AT3G48280
AT5G47550
AT5G12940
AT5G58260
AT1G18730
AT1G14970
AT5G47250
AT1G14150
AT1G23760
count 19
up-regulated genes by evotev and trv
AT5G10380
AT1G75040
AT4G02370
AT1G03850
AT4G24690
AT1G22070
AT5G25210
AT4G38540
AT2G16600
AT3G04720
AT1G72680
AT5G55460
AT5G26340
AT1G65820
AT2G33830
AT4G02520
AT1G51890
AT4G35750
AT3G57260
AT5G06370
AT2G05520
AT2G43570
AT3G61280
AT3G09020
AT3G14990
AT2G05380
AT3G50260
AT1G27300
AT2G05840
AT1G05570
AT1G56145
AT5G10760
AT5G40780
AT1G76590
AT3G10300
AT5G37780
AT1G08830
AT5G33290
AT1G73810
AT4G14800
AT4G01610
AT1G74410
AT5G37600
AT5G65750
AT5G47120
AT5G03460
AT3G23280
AT5G58070
AT1G76980
AT1G62840
AT2G22570
AT2G39920
AT5G53160
AT5G17190
AT5G20950
count 55
down-regulated genes by evotev and trv
AT2G27680
AT1G55020
AT3G52290
AT3G59780
AT4G20760
AT1G67480
AT3G10940
AT3G19370
AT2G42220
AT4G12420
AT4G27595
AT2G44160
AT5G45680
AT2G47630
AT1G26560
AT2G32640
AT4G00360
AT1G48100
AT4G02530
AT1G08200
AT1G66430
AT4G09650
AT1G66230
AT5G17170
AT1G72500
AT3G47420
AT3G21950
AT1G18360
AT1G23480
AT3G51240
AT1G64390
AT5G62070
AT3G52720
AT4G18480
AT5G18660
AT2G04570
AT2G05920
AT1G20950
AT3G24430
AT5G24420
AT5G05580
AT1G05540
AT3G48460
AT4G12830
AT5G43630
AT5G41070
AT5G57030
AT2G30150
AT4G38620
AT5G03760
AT5G45930
AT1G29660
AT1G30520
AT3G01180
AT1G64670
AT5G39530
AT2G28470
AT2G35130
AT1G06550
AT1G49380
AT4G09350
AT3G19720
AT1G13650
AT1G02205
AT1G74070
AT4G28780
count 66
up-regulated genes by evotev and tcv
AT1G01010
AT1G02850
AT1G03850
AT1G04990
AT1G09970
AT1G13950
AT1G15670
AT1G15790
AT1G16510
AT1G18020
AT1G18020
AT1G18480
AT1G19020
AT1G20350
AT1G21520
AT1G21750
AT1G22070
AT1G23840
AT1G24145
AT1G34440
AT1G43910
AT1G52890
AT1G53910
AT1G54575
AT1G56300
AT1G61250
AT1G62840
AT1G65690
AT1G65820
AT1G66410
AT1G66580
AT1G66880
AT1G67360
AT1G69410
AT1G72060
AT1G72680
AT1G73260
AT1G73810
AT1G74360
AT1G74410
AT1G74590
AT1G75040
AT1G76590
AT1G76980
AT1G77920
AT1G51890
AT2G15490
AT2G15890
AT2G17705
AT2G18680
AT2G21640
AT2G25450
AT2G26440
AT2G26560
AT2G29350
AT2G30140
AT2G30250
AT2G31865
AT2G35980
AT2G37110
AT2G37130
AT2G37750
AT2G37970
AT2G40340
AT2G40740
AT2G41380
AT2G43510
AT2G43570
AT2G45210
AT2G47190
AT3G01290
AT3G01740
AT3G02520
AT3G04070
AT3G09020
AT3G09270
AT3G09390
AT3G10190
AT3G10300
AT3G10930
AT3G10985
AT3G13950
AT3G14990
AT3G18250
AT3G22160
AT3G26210
AT3G28210
AT3G28510
AT3G28540
AT3G29034
AT3G29250
AT3G44300
AT3G50260
AT3G51860
AT3G54150
AT3G57260
AT3G57950
AT4G01610
AT4G01870
AT4G02370
AT4G02380
AT4G02520
AT4G04490
AT5G10760
AT4G09030
AT4G09760
AT4G11600
AT4G12290
AT4G15610
AT4G17660
AT4G18930
AT4G20000
AT4G23150
AT4G24120
AT4G24690
AT4G25000
AT4G30270
AT4G31240
AT4G34950
AT4G35630
AT4G35750
AT4G36010
AT4G37520
AT4G38540
AT4G39670
AT4G10500
AT5G05410
AT5G10380
AT5G10760
AT5G11740
AT5G13080
AT5G17330
AT5G17760
AT5G18470
AT5G18480
AT5G19440
AT5G20230
AT5G26170
AT5G26340
AT5G33290
AT5G37600
AT5G37740
AT5G37780
AT5G39050
AT5G40370
AT5G40720
AT5G40780
AT5G42050
AT5G46230
AT5G47120
AT5G48180
AT5G48380
AT5G50200
AT5G52640
AT5G55460
AT5G57550
AT5G59820
AT5G62740
AT5G67480
count 159
down-regulated genes by evotev and tcv
AT1G01080
AT1G02205
AT1G04680
AT1G04800
AT1G07320
AT1G08200
AT1G08540
AT1G09750
AT1G11850
AT1G12750
AT1G14290
AT1G14700
AT1G15260
AT1G16080
AT1G16750
AT1G18060
AT1G18620
AT1G18650
AT1G18710
AT1G18730
AT1G19150
AT1G19960
AT1G23060
AT1G23400
AT1G26560
AT1G26770
AT1G26945
AT1G27210
AT1G29070
AT1G29660
AT1G30520
AT1G32060
AT1G32080
AT1G44000
AT1G44920
AT1G47580
AT1G48750
AT1G49380
AT1G49750
AT1G50730
AT1G52190
AT1G52230
AT1G52400
AT1G52410
AT1G54780
AT1G54780
AT1G55360
AT1G55370
AT1G56580
AT1G60590
AT1G64390
AT1G64510
AT1G64670
AT1G65230
AT1G66430
AT1G68780
AT1G69530
AT1G70550
AT1G70760
AT1G71500
AT1G73655
AT1G74070
AT1G74670
AT1G74730
AT1G74880
AT1G75280
AT1G75690
AT1G77490
AT1G77490
AT1G77870
AT1G78230
AT1G78970
AT1G78995
AT2G01760
AT2G03550
AT2G04570
AT2G04842
AT2G05310
AT2G10940
AT2G15050
AT2G17300
AT2G22670
AT2G26340
AT2G27680
AT2G28150
AT2G28410
AT2G28605
AT2G28950
AT2G30150
AT2G32560
AT2G32860
AT2G34560
AT2G35130
AT2G35450
AT2G36870
AT2G37640
AT2G38750
AT2G39850
AT2G40610
AT2G41170
AT2G41310
AT2G41540
AT2G41820
AT2G42220
AT2G42975
AT2G44160
AT2G45970
AT2G46250
AT2G46710
AT2G46970
AT2G28950
AT2G45970
AT3G01060
AT3G01480
AT3G01670
AT3G01680
AT3G01810
AT3G02250
AT3G02640
AT3G02730
AT3G06770
AT3G07010
AT3G08030
AT3G10840
AT3G10940
AT3G11170
AT3G11490
AT3G14210
AT3G14420
AT3G14930
AT3G15540
AT3G16175
AT3G16250
AT3G16370
AT3G19370
AT3G19450
AT3G23090
AT3G23805
AT3G25620
AT3G26200
AT3G26650
AT3G28130
AT3G28220
AT3G43720
AT3G45160
AT3G46320
AT3G46780
AT3G47070
AT3G48420
AT3G49670
AT3G50685
AT3G51510
AT3G51820
AT3G52290
AT3G52720
AT3G52840
AT3G53920
AT3G54050
AT3G55120
AT3G55330
AT3G55800
AT3G56650
AT3G56940
AT3G59780
AT3G59970
AT3G60620
AT3G61080
AT3G62410
AT3G63140
AT3G12780
AT3G59970
AT4G00360
AT4G02420
AT4G02530
AT4G04340
AT4G09010
AT4G09350
AT4G09650
AT4G12730
AT4G12880
AT4G12970
AT4G14440
AT4G14550
AT4G15110
AT4G15560
AT4G16515
AT4G18480
AT4G20760
AT4G22200
AT4G22570
AT4G24350
AT4G24510
AT4G24620
AT4G24780
AT4G24930
AT4G26520
AT4G26530
AT4G27290
AT4G27595
AT4G28250
AT4G28660
AT4G28780
AT4G30410
AT4G30950
AT4G31840
AT4G32280
AT4G33010
AT4G34760
AT4G35100
AT4G37930
AT4G38690
AT4G38950
AT4G39330
AT4G39330
AT4G39800
AT5G01015
AT5G01075
AT5G01590
AT5G02120
AT5G02540
AT5G02760
AT5G03760
AT5G04140
AT5G04530
AT5G06290
AT5G08050
AT5G11420
AT5G11790
AT5G12940
AT5G13120
AT5G15230
AT5G16000
AT5G16250
AT5G17170
AT5G17230
AT5G18660
AT5G19290
AT5G22500
AT5G22580
AT5G22620
AT5G23120
AT5G24420
AT5G25190
AT5G36790
AT5G38520
AT5G39530
AT5G40150
AT5G40380
AT5G40950
AT5G45930
AT5G45930
AT5G45950
AT5G46800
AT5G47370
AT5G47550
AT5G48545
AT5G48900
AT5G49170
AT5G51010
AT5G52970
AT5G57030
AT5G58260
AT5G59870
AT5G60020
AT5G62140
AT5G62840
AT5G63180
count 267
up-regulated genes by evotev and calcuv
AT2G14610
AT2G43570
AT3G57260
AT2G18660
AT2G02930
AT1G02930
AT1G21520
AT5G10760
AT4G02380
AT4G01610
AT3G04720
AT5G06320
AT5G40780
AT5G10380
AT5G37600
AT5G17760
AT3G49120
AT3G28510
AT4G10500
AT5G47120
AT5G42050
AT5G20230
AT2G29350
AT1G66880
AT5G48380
AT4G24690
AT3G01290
AT1G12780
AT4G30270
AT2G37110
AT1G73260
AT2G43510
AT1G11910
AT3G51860
AT1G22930
AT2G37970
AT2G26440
AT2G30140
AT3G28540
AT3G51430
AT3G19010
AT2G32680
AT1G72680
AT5G62740
AT4G00700
AT3G18250
AT3G14990
AT3G09390
AT1G43910
AT1G05570
AT4G11650
AT3G26210
AT3G45730
AT4G14800
AT5G26340
AT4G23150
AT1G65820
AT3G50770
AT2G45510
AT5G08380
AT1G75040
AT1G03850
AT5G57655
AT3G14620
AT1G07600
AT5G52750
AT3G46440
AT1G21770
AT2G42790
AT1G21750
AT3G02520
AT3G13950
AT2G17720
AT2G18690
AT5G18470
AT1G70810
AT4G18930
AT5G19440
AT2G26560
AT2G30250
AT5G39520
AT5G18310
AT5G05110
AT1G27980
AT1G20350
AT5G40370
AT2G29120
AT4G38540
AT2G05630
AT1G74590
AT2G05380
AT5G11920
AT2G05840
AT4G30600
AT1G23840
AT4G37370
AT5G03460
AT4G14110
AT4G04490
AT5G52640
AT5G46050
AT5G47070
AT1G13340
AT3G22160
AT3G61630
AT2G37130
AT4G18580
AT5G38900
AT4G24820
AT3G10410
AT3G15580
AT2G21640
AT1G61250
AT5G48180
AT1G02220
AT1G09970
AT1G08930
AT5G58290
count 118
down-regulated genes by evotev and calcuv
AT4G28780
AT5G12470
AT2G43920
AT5G35970
AT1G32220
AT5G52100
[truncated: 1,694 more rows]

## Sheet: Sheet3
up	TEV	TEV-At17	TuMV	PPV	TMV	TRV	TCV	CaLCuV
TEV	356	197	64	5	11	21	99	64
TEV-At17		950	143	22	47	55	159	118
TuMV			754	33	29	24	95	108
PPV				747	30	3	14	20
TMV					498	16	37	40
TRV						215	73	43
TCV							708	161
CaLCuV								454
down	TEV	TEV-At17	TuMV	PPV	TMV	TRV	TCV	CaLCuV
TEV	322	282	24	4	5	24	62	63
TEV-At17		1441	86	36	19	66	267	214
TuMV			390	15	4	4	76	110
PPV				740	3	3	13	15
TMV					225	2	13	3
TRV						284	98	66
TCV							846	274
								732
total	TEV	TEV-At17	TuMV	PPV	TMV	TRV	TCV	CaLCuV
TEV	678	479	88	9	16	45	161	127
TEV-At17		2391	229	58	66	121	426	332
TuMV			1144	48	33	28	171	218
PPV				1487	33	6	27	35
TMV					723	18	50	43
TRV						499	171	109
TCV							1554	435
CaLCuV								1186
corr	TEV	TEV-At17	TuMV	PPV	TMV	TRV	TCV	CaLCuV
TEV	1	0.312154	0.0965971	0.00831409	0.0228408	0.0764656	0.144265	0.136266
TEV-At17		1	0.129562	0.0299123	0.0423892	0.083737	0.21597	0.18563
TuMV			1	0.036488	0.0353508	0.034084	0.126761	0.187124
PPV				1	0.0298643	0.0060423	0.0177573	0.0261878
TMV					1	0.0294599	0.0439174	0.0450498
TRV						1	0.166585	0.129377
TCV							1	0.317518
CaLCuV								1
