# Supplementary material for: A Meta-Analysis Reveals the Commonalities and Differences in Arabidopsis thaliana Response to Different Viral Pathogens
Source: PLoS One. 2012 Jul 12;7(7):e40526. doi: 10.1371/journal.pone.0040526 (PMC3395709; doi:10.1371/journal.pone.0040526)
Supplement: File S3 — List of genetic interactions for the different interactomes we considered in this work (TRN, TRN2, PPIN, and GGIN). (XLS) [file pone.0040526.s020.xls]

## Sheet: TRN
Gene	TF
AT2G26550	AT4G17600
AT2G26550	AT1G22590
AT2G26550	AT1G64860
AT2G26550	AT2G36990
AT2G26550	AT1G08540
AT2G26570	AT5G59460
AT2G26580	AT4G17600
AT2G26580	AT4G17810
AT2G26580	AT4G14540
AT2G26580	AT1G30210
AT2G26580	AT5G60970
AT2G26580	AT5G56860
AT2G26580	AT5G44190
AT2G26580	AT5G13730
AT2G26580	AT4G00180
AT2G26580	AT3G15030
AT2G26580	AT1G53230
AT2G26580	AT2G20570
AT2G26580	AT2G36990
AT2G26580	AT1G08540
AT2G26580	AT2G02070
AT2G26580	AT2G31070
AT2G26580	AT2G41940
AT2G26620	AT5G24800
AT2G26620	AT3G13040
AT2G26630	AT4G25530
AT2G26380	AT3G23250
AT2G26380	AT2G44840
AT2G26400	AT2G45190
AT2G26400	AT5G22570
AT2G26400	AT1G06180
AT2G26410	AT5G40350
AT2G26410	AT2G40620
AT2G26410	AT1G22130
AT2G26410	AT1G47270
AT2G26410	AT1G35490
AT2G26410	AT1G77980
AT2G26410	AT2G13570
AT2G26560	AT5G04340
AT2G26560	AT5G47220
AT2G26560	AT5G24110
AT2G26560	AT5G07100
AT2G26560	AT3G56400
AT2G26560	AT4G23810
AT2G26560	AT4G18880
AT2G26560	AT1G25560
AT2G26560	AT1G18570
AT2G26560	AT1G22070
AT2G26560	AT2G40750
AT2G26560	AT1G13260
AT2G26560	AT1G67970
AT2G26560	AT1G27730
AT2G26560	AT1G80840
AT2G26560	AT2G22430
AT2G26560	AT2G31230
AT2G26560	AT2G38470
AT2G26560	AT2G30250
AT2G26520	AT5G46880
AT2G26520	AT1G26780
AT2G26520	AT2G28610
AT2G26520	AT2G17770
AT2G26530	AT2G23320
AT2G26530	AT4G17230
AT2G26530	AT4G17490
AT2G26530	AT4G17500
AT2G26530	AT5G04340
AT2G26530	AT5G67300
AT2G26530	AT5G63790
AT2G26530	AT5G59820
AT2G26530	AT5G59450
AT2G26530	AT5G51190
AT2G26530	AT5G47220
AT2G26530	AT5G47230
AT2G26530	AT5G24590
AT2G26530	AT5G24110
AT2G26530	AT5G07100
AT2G26530	AT3G54810
AT2G26530	AT3G50260
AT2G26530	AT3G49530
AT2G26530	AT3G46600
AT2G26530	AT4G34410
AT2G26530	AT4G31800
AT2G26530	AT4G31550
AT2G26530	AT4G25490
AT2G26530	AT4G25470
AT2G26530	AT4G23810
AT2G26530	AT4G18880
AT2G26530	AT4G18170
AT2G26530	AT4G01250
AT2G26530	AT1G25560
AT2G26530	AT1G18570
AT2G26530	AT1G12610
AT2G26530	AT1G19210
AT2G26530	AT3G15210
AT2G26530	AT3G23220
AT2G26530	AT3G23250
AT2G26530	AT3G23240
AT2G26530	AT1G13260
AT2G26530	AT1G77640
AT2G26530	AT1G68840
AT2G26530	AT1G28370
AT2G26530	AT1G27730
AT2G26530	AT1G32640
AT2G26530	AT1G80840
AT2G26530	AT1G74930
AT2G26530	AT2G40140
AT2G26530	AT2G46400
AT2G26530	AT1G22810
AT2G26530	AT2G44840
AT2G26530	AT2G38470
AT2G26530	AT2G30250
AT2G26540	AT2G26580
AT2G26540	AT4G17600
AT2G26540	AT4G14540
AT2G26540	AT5G46690
AT2G26540	AT5G13730
AT2G26540	AT2G36990
AT2G26540	AT1G08540
AT2G26540	AT2G02070
AT2G26540	AT2G31070
AT2G26430	AT5G42520
AT2G26430	AT3G11100
AT2G26430	AT1G72650
AT2G26430	AT1G43700
AT2G26430	AT1G03970
AT2G26500	AT2G26580
AT2G26500	AT4G17600
AT2G26500	AT4G14540
AT2G26500	AT4G36540
AT2G26500	AT5G13730
AT2G26500	AT3G59060
AT2G26500	AT4G37940
AT2G26500	AT4G00050
AT2G26500	AT1G53230
AT2G26500	AT1G49010
AT2G26500	AT1G34310
AT2G26500	AT2G20570
AT2G26500	AT2G36990
AT2G26500	AT1G08540
AT2G26500	AT2G02070
AT2G26500	AT2G31070
ATCG00020	AT4G17600
ATCG00020	AT3G59060
ATCG00020	AT1G34310
ATCG00020	AT2G20570
ATCG00040	AT4G17600
ATCG00050	AT4G17600
ATCG00050	AT2G36990
ATCG00050	AT1G08540
ATCG00070	AT4G17600
ATCG00070	AT4G14540
AT2G23320	AT4G17230
AT2G23320	AT4G17490
AT2G23320	AT4G17500
AT2G23320	AT5G67300
AT2G23320	AT5G63790
AT2G23320	AT5G59820
AT2G23320	AT5G49520
AT2G23320	AT3G60630
AT2G23320	AT3G50260
AT2G23320	AT4G31800
AT2G23320	AT4G23810
AT2G23320	AT4G18880
AT2G23320	AT4G18170
AT2G23320	AT4G01250
AT2G23320	AT1G18570
AT2G23320	AT3G27010
AT2G23320	AT3G23250
AT2G23320	AT3G23240
AT2G23320	AT1G42990
AT2G23320	AT1G28370
AT2G23320	AT1G27730
AT2G23320	AT1G80840
AT2G23320	AT2G40140
AT2G23320	AT2G46400
AT2G23320	AT1G62300
AT2G23320	AT2G38470
AT2G23320	AT2G30250
AT2G26450	AT5G40350
AT2G26450	AT1G22130
AT2G26450	AT3G27810
AT2G26450	AT3G01530
AT2G26450	AT1G47270
AT2G26450	AT1G35490
AT2G26450	AT1G77980
AT2G26450	AT2G13570
AT2G26450	AT2G32460
AT2G26460	AT5G55390
AT2G26460	AT5G44180
AT2G26460	AT4G39160
AT2G26460	AT4G08360
AT2G26460	AT4G08350
AT2G26460	AT4G02560
AT2G26460	AT1G19850
AT2G26460	AT3G28730
AT2G26460	AT2G27100
AT2G26470	AT4G16420
AT2G26470	AT1G10610
AT2G26480	AT3G49760
AT2G26490	AT5G40350
AT2G26490	AT3G57390
AT2G26490	AT1G22130
AT2G26490	AT1G35490
AT2G26490	AT1G77980
AT2G26490	AT2G13570
AT2G26490	AT2G03060
AT2G26490	AT2G32460
AT2G39770	AT5G49520
AT2G39770	AT3G54810
AT2G39770	AT3G24050
AT2G39770	AT3G15210
AT2G39770	AT3G23250
AT2G39770	AT1G32640
AT2G39770	AT1G50640
AT2G39770	AT1G43160
AT2G39730	AT2G26580
AT2G39730	AT4G17600
AT2G39730	AT4G14540
AT2G39730	AT5G11060
AT2G39730	AT4G36540
AT2G39730	AT5G44190
AT2G39730	AT5G13730
AT2G39730	AT5G10510
AT2G39730	AT3G59060
AT2G39730	AT4G32980
AT2G39730	AT4G00050
AT2G39730	AT1G53230
AT2G39730	AT1G49010
AT2G39730	AT1G34310
AT2G39730	AT1G64860
AT2G39730	AT1G36060
AT2G39730	AT2G31380
AT2G39730	AT2G24790
AT2G39730	AT2G20570
AT2G39730	AT2G36990
AT2G39730	AT1G08540
AT2G39795	AT5G59460
AT2G39795	AT5G47455
AT2G39795	AT5G06550
AT2G39795	AT4G32605
AT2G39795	AT3G25940
AT2G39795	AT1G19520
AT2G39795	AT1G47870
AT2G39795	AT2G24500
AT2G39795	AT2G27100
AT2G39725	AT5G44190
AT2G39725	AT1G08540
AT2G39750	AT4G18170
AT2G39840	AT5G61890
AT2G39840	AT1G64100
AT2G39840	AT1G64105
AT2G23260	AT1G28300
AT2G23260	AT5G47670
AT2G23260	AT5G07500
AT2G23260	AT5G07210
AT2G23260	AT2G27070
AT2G23260	AT3G54320
AT2G23260	AT3G44460
AT2G23260	AT4G09820
AT2G23260	AT3G13540
AT2G23260	AT3G27785
AT2G23260	AT3G17600
AT2G23260	AT3G10590
AT2G23260	AT1G16490
AT2G23260	AT1G43640
AT2G23250	AT5G50470
AT2G23250	AT5G17320
AT2G23250	AT1G12630
AT2G23240	AT3G51880
AT2G23240	AT5G57390
AT2G23240	AT5G54070
AT2G23240	AT5G18450
AT2G23240	AT3G62090
AT2G23240	AT4G18650
AT2G23240	AT3G24650
AT2G23240	AT1G72570
AT2G23240	AT1G68240
AT2G23240	AT1G77950
AT2G23240	AT1G75490
AT2G23240	AT2G40220
AT2G23240	AT2G04890
AT2G23240	AT2G36270
AT2G23240	AT2G27300
AT2G23220	AT5G47670
AT2G23190	AT5G47670
AT2G23220	AT5G07500
AT2G23190	AT5G07500
AT2G23220	AT5G07210
AT2G23220	AT2G27070
AT2G23190	AT5G07210
AT2G23190	AT2G27070
AT2G23220	AT3G44460
AT2G23190	AT3G44460
AT2G23220	AT4G33280
AT2G23190	AT4G33280
AT2G23220	AT4G31060
AT2G23190	AT4G31060
AT2G23220	AT4G09820
AT2G23190	AT4G09820
AT2G23220	AT3G13540
AT2G23190	AT3G13540
AT2G23220	AT3G27785
AT2G23190	AT3G27785
AT2G23220	AT3G26790
AT2G23190	AT3G26790
AT2G23220	AT3G17600
AT2G23190	AT3G17600
AT2G23220	AT3G10590
AT2G23190	AT3G10590
AT2G23220	AT1G16490
AT2G23190	AT1G16490
AT2G23220	AT1G43640
AT2G23190	AT1G43640
AT2G23210	AT3G32090
AT2G23200	AT5G11060
AT2G23200	AT5G45260
AT2G23200	AT5G41410
AT2G23200	AT5G18240
AT2G23200	AT5G05090
AT2G23200	AT3G56400
AT2G23200	AT2G40750
AT2G23200	AT3G04030
AT2G23200	AT1G67970
AT2G23200	AT1G75410
AT2G23200	AT2G17040
AT2G23200	AT2G20570
AT2G23200	AT2G22540
AT2G23200	AT2G31230
AT2G23200	AT2G45660
AT2G23170	AT5G47370
AT2G23170	AT3G06490
AT2G23160	AT5G50470
AT2G23160	AT5G17320
AT2G23160	AT3G16160
AT2G23160	ATMG00550
AT2G23160	AT2G07714
AT2G23160	AT2G26950
AT2G23340	AT5G65210
AT2G23340	AT1G73830
AT2G23270	AT5G13080
AT2G23270	AT1G18570
AT2G23270	AT3G23220
AT2G23270	AT1G74080
AT2G23270	AT1G62300
AT2G23270	AT2G43000
AT2G23270	AT2G38470
AT2G23310	AT1G75540
AT2G23290	AT4G37260
AT2G23290	AT3G50060
AT2G23290	AT1G22190
AT2G23350	AT5G06550
AT2G23350	AT1G17880
AT2G23350	AT1G69490
AT2G23350	AT1G52880
AT2G23350	AT1G19520
AT2G39820	AT4G26440
AT2G39820	AT1G22130
AT2G39820	AT3G52270
AT2G39820	AT1G77980
AT2G39820	AT1G05290
AT2G39830	AT5G62165
AT2G39830	AT5G50012
AT2G39830	AT5G50011
AT2G39830	AT5G50010
AT2G39830	AT5G06250
AT2G39850	AT5G11060
AT2G39850	AT5G27810
AT2G39850	AT5G18240
AT2G39850	AT5G14000
AT2G39850	AT5G10280
AT2G39850	AT5G07690
AT2G39850	AT5G06710
AT2G39850	AT3G53920
AT2G39850	AT4G32800
AT2G39850	AT4G24540
AT2G39850	AT1G75250
AT2G39850	AT3G24140
AT2G39850	AT2G43140
AT2G39850	AT1G53160
AT2G39850	AT1G08320
AT2G39850	AT2G21650
AT2G39850	AT2G20570
AT2G39850	AT2G22540
AT2G39850	AT2G35700
AT2G39850	AT2G33810
AT2G39850	AT2G45660
AT2G45290	AT4G14540
AT2G45290	AT4G36540
AT2G45290	AT5G15310
AT2G40900	AT4G14550
AT2G40900	AT5G15830
AT2G40900	AT5G25890
AT2G40900	AT5G25160
AT2G40900	AT5G59780
AT2G40900	AT5G06800
AT2G40900	AT3G46130
AT2G40900	AT4G34000
AT2G40900	AT1G67030
AT2G40900	AT1G74660
AT2G40900	AT1G29280
AT2G40900	AT1G74840
AT2G40900	AT2G44940
AT2G40950	AT5G43700
AT2G40950	AT1G15720
AT2G40820	AT5G04340
AT2G40820	AT1G14440
AT2G40840	AT5G39660
AT2G40840	AT4G25480
AT2G40840	AT4G18390
AT2G40860	AT4G24540
AT2G40880	AT5G11060
AT2G40880	AT3G59060
AT2G40880	AT3G02150
AT2G40880	AT2G20570
AT2G40880	AT2G23760
AT2G40935	AT5G01380
AT2G40935	AT2G25900
AT2G40940	AT1G13300
AT2G40940	AT1G29280
AT2G40940	AT1G75540
AT2G40940	AT1G10200
AT2G40830	AT5G22290
AT2G40830	AT1G30500
AT2G40930	AT5G04240
AT2G40930	AT5G44180
AT2G40930	AT5G42520
AT2G40930	AT4G20400
AT2G40930	AT1G58220
AT2G40930	AT3G28730
AT2G40930	AT1G09770
AT2G41590	AT5G11050
AT2G41590	AT5G56110
AT2G41590	AT5G55020
AT2G41590	AT5G46310
AT2G41590	AT5G23650
AT2G41590	AT5G07700
AT2G41590	AT3G06120
AT2G41590	AT3G16160
AT2G41590	AT1G56160
AT2G41590	AT1G34650
AT2G41590	AT2G24840
AT2G41590	AT1G55580
AT2G41590	ATMG00550
AT2G41590	AT2G07714
AT2G41590	AT2G26960
AT2G41590	AT2G32310
AT2G41590	AT2G26950
AT2G41590	AT2G34440
AT2G41600	AT1G32240
AT2G41600	AT5G51910
AT2G41610	AT5G62380
AT2G41610	AT5G57520
AT2G41610	AT5G12870
AT2G41610	AT3G61910
AT2G41610	AT4G28500
AT2G41610	AT4G22680
AT2G41610	AT1G63910
AT2G41610	AT1G62990
AT2G41610	AT1G32770
AT2G41610	AT1G16490
AT2G41610	AT1G79180
AT2G41650	AT1G46264
AT2G41650	AT5G67000
AT2G41650	AT5G07700
AT2G41650	AT4G35570
AT2G41650	AT4G23750
AT2G41650	AT1G19850
AT2G41650	AT3G28730
AT2G41650	AT3G24490
AT2G41650	AT3G22780
AT2G41650	AT1G63100
AT2G41650	AT1G16070
AT2G41650	AT2G17560
AT2G41650	AT2G27228
AT2G41650	AT2G27230
AT2G41650	AT2G27470
AT2G41650	AT2G35530
AT2G41690	AT2G36990
AT2G41520	AT4G00990
AT2G41520	AT1G19850
AT2G41520	AT3G28730
AT2G41550	AT1G32240
AT2G41550	AT5G13180
AT2G41550	AT5G20240
AT2G41550	AT5G67110
AT2G41550	AT5G58900
AT2G41550	AT5G51910
AT2G41550	AT5G37020
AT2G41550	AT3G61830
AT2G41550	AT3G58780
AT2G41550	AT3G57230
AT2G41550	AT3G54340
AT2G41550	AT4G34430
AT2G41550	AT4G31270
AT2G41550	AT4G21430
AT2G41550	AT4G20400
AT2G41550	AT4G18960
AT2G41550	AT4G09960
AT2G41550	AT1G25550
AT2G41550	AT1G25560
AT2G41550	AT1G58220
AT2G41550	AT3G11280
AT2G41550	AT3G06220
AT2G41550	AT3G28730
AT2G41550	AT3G18380
AT2G41550	AT3G03450
AT2G41550	AT3G02310
AT2G41550	AT1G13260
AT2G41550	AT1G68840
AT2G41550	AT1G02680
AT2G41550	AT1G06070
AT2G41550	AT1G28360
AT2G41550	AT1G17040
AT2G41550	AT1G24625
AT2G41550	AT2G30250
AT2G41570	AT2G26950
AT2G41540	AT5G65640
AT2G41540	AT4G08150
AT2G41540	AT1G75390
AT2G41540	AT1G75388
AT2G41540	AT1G10120
AT2G41540	AT2G38090
AT2G41660	AT5G25890
AT2G41660	AT5G65790
AT2G41660	AT5G65210
AT2G41660	AT5G54230
AT2G41660	AT5G10280
AT2G41660	AT3G56980
AT2G41660	AT3G48920
AT2G41660	AT1G67030
AT2G41660	AT2G43140
AT2G41660	AT3G18400
AT2G41660	AT3G01220
AT2G41660	AT1G13300
AT2G41660	AT1G68880
AT2G41660	AT1G74660
AT2G41660	AT1G69810
AT2G41660	AT1G29280
AT2G41660	AT1G34670
AT2G41660	AT2G36890
AT2G41660	AT1G31050
AT2G41660	AT2G22770
AT2G41530	AT5G46910
AT2G41620	AT1G46264
AT2G41620	AT4G00990
AT2G41620	AT3G28730
AT2G41620	AT1G33060
AT2G41560	AT2G26580
AT2G41560	AT4G17810
AT2G41560	AT2G41940
AT2G41680	AT2G26580
AT2G41680	AT4G17600
AT2G41680	AT4G14540
AT2G41680	AT5G56860
AT2G41680	AT5G13730
AT2G41680	AT3G53920
AT2G41680	AT1G49010
AT2G41680	AT1G22590
AT2G41680	AT1G64860
AT2G41680	AT2G20570
AT2G41680	AT2G36990
AT2G41680	AT1G08540
AT2G41680	AT2G31070
AT2G41640	AT2G23320
AT2G41640	AT4G17230
AT2G41640	AT4G17490
AT2G41640	AT4G17500
AT2G41640	AT5G04340
AT2G41640	AT4G37260
AT2G41640	AT5G67300
AT2G41640	AT5G63790
AT2G41640	AT5G62020
AT2G41640	AT5G59820
AT2G41640	AT5G51190
AT2G41640	AT5G49520
AT2G41640	AT5G47230
AT2G41640	AT5G24590
AT2G41640	AT5G04760
AT2G41640	AT3G54810
AT2G41640	AT3G50260
AT2G41640	AT3G49530
AT2G41640	AT3G46600
AT2G41640	AT4G34410
AT2G41640	AT4G31800
AT2G41640	AT4G31550
AT2G41640	AT4G25470
AT2G41640	AT4G18880
AT2G41640	AT4G01250
AT2G41640	AT1G22190
AT2G41640	AT1G12610
AT2G41640	AT1G19210
AT2G41640	AT3G19580
AT2G41640	AT3G15210
AT2G41640	AT3G23250
AT2G41640	AT1G42990
AT2G41640	AT1G77640
AT2G41640	AT1G78280
AT2G41640	AT1G28370
AT2G41640	AT1G27730
AT2G41640	AT1G50600
AT2G41640	AT1G80840
AT2G41640	AT1G33760
AT2G41640	AT2G40140
AT2G41640	AT2G46400
AT2G41640	AT2G44840
AT2G41640	AT2G38470
AT2G39810	AT5G15570
AT2G39810	AT4G12750
AT2G47610	AT1G46264
AT2G47610	AT5G06550
AT2G47610	AT5G05090
AT2G47610	AT1G17880
AT2G47610	AT1G52880
AT2G47610	AT1G19520
AT2G47610	AT2G17560
AT2G47420	AT5G06550
AT2G47420	AT2G27300
AT2G47450	AT2G26580
AT2G47450	AT4G17600
AT2G47450	AT4G14540
AT2G47450	AT4G36540
AT2G47450	AT5G56860
AT2G47450	AT5G44190
AT2G47450	AT5G13730
AT2G47450	AT3G59060
AT2G47450	AT3G53920
AT2G47450	AT4G32980
AT2G47450	AT1G49010
AT2G47450	AT1G22590
AT2G47450	AT1G64860
AT2G47450	AT2G20570
AT2G47450	AT2G36990
AT2G47450	AT1G08540
AT2G47450	AT2G02070
AT2G47450	AT2G31070
AT2G47580	AT5G23420
AT2G47580	AT4G32605
AT2G47580	AT1G17880
AT2G47580	AT3G01330
AT2G47580	AT3G25940
AT2G47580	AT3G22780
AT2G47580	AT2G36010
AT2G47580	AT2G43060
AT2G47430	AT3G17730
AT2G47460	AT3G49760
AT2G47460	AT4G37730
AT2G47600	AT1G17880
AT2G45340	AT5G09462
AT2G45340	AT5G09460
AT2G45340	AT5G09463
AT2G45340	AT5G09461
AT2G45340	AT5G38140
AT2G45340	AT3G50890
AT2G45340	AT4G32980
AT2G45340	AT3G14980
AT2G45340	AT4G00260
AT2G45340	AT2G24650
AT2G45340	AT3G13000
AT2G45340	AT1G04550
AT2G45310	AT3G57390
AT2G45310	AT1G47270
AT2G45310	AT1G35490
AT4G38280	AT2G16720
AT2G45250	AT2G16720
AT2G45210	AT4G17600
AT2G45210	AT5G13330
AT2G45210	AT3G04070
AT2G45210	AT3G04060
AT2G45210	AT3G01970
AT2G45210	AT2G36990
AT2G45210	AT1G62300
AT2G45460	AT5G15570
AT2G45460	AT3G28730
AT2G45460	AT1G17460
AT2G45190	AT4G17810
AT2G45190	AT1G73360
AT2G45190	AT1G16690
AT2G45190	AT5G29000
AT2G45190	AT5G65410
AT2G45190	AT5G53210
AT2G45190	AT5G46880
AT2G45190	AT5G15210
AT2G45190	AT5G06510
AT2G45190	AT3G60390
AT2G45190	AT3G50890
AT2G45190	AT4G31805
AT2G45190	AT4G21750
AT2G45190	AT4G04890
AT2G45190	AT4G00480
AT2G45190	AT4G00180
AT2G45190	AT1G17920
AT2G45190	AT1G75240
AT2G45190	AT3G27920
AT2G45190	AT3G14980
AT2G45190	AT3G26744
AT2G45190	AT1G76420
AT2G45190	AT1G62360
AT2G45190	AT1G14440
AT2G45190	AT1G68640
AT2G45190	AT1G14687
AT2G45190	AT1G02220
AT2G45190	AT2G01940
AT2G45190	AT2G37630
AT2G45190	AT2G02540
AT2G45190	AT2G33860
AT2G45430	AT5G11060
AT2G45430	AT5G14750
AT2G45430	AT5G25160
AT2G45430	AT5G67060
AT2G45430	AT5G67180
AT2G45430	AT5G65790
AT2G45430	AT5G65210
AT2G45430	AT5G57620
AT2G45430	AT5G54230
AT2G45430	AT5G14000
AT2G45430	AT5G10280
AT2G45430	AT5G06800
AT2G45430	AT5G06839
AT2G45430	AT5G02030
AT2G45430	AT3G58710
AT2G45430	AT3G56400
AT2G45430	AT3G54990
AT2G45430	AT4G24540
AT2G45430	AT1G67030
AT2G45430	AT3G24140
AT2G45430	AT3G18400
AT2G45430	AT3G01220
AT2G45430	AT1G13300
AT2G45430	AT1G68880
AT2G45430	AT1G74660
AT2G45430	AT1G74430
AT2G45430	AT1G69810
AT2G45430	AT2G47270
AT2G45430	AT1G29280
AT2G45430	AT1G53160
AT2G45430	AT1G08320
AT2G45430	AT1G75540
AT2G45430	AT1G30650
AT2G45430	AT2G36890
AT2G45430	AT1G31050
AT2G45430	AT2G33810
AT2G45430	AT2G45660
AT2G45420	AT5G17430
AT2G45420	AT5G13790
AT2G45420	AT5G10510
AT2G45420	AT1G21970
AT2G45400	AT5G56270
AT2G45400	AT1G67030
AT2G45400	AT3G01220
AT2G45400	AT1G74660
AT2G45400	AT1G04250
AT2G45270	AT4G00180
AT2G45450	AT2G23340
AT2G45240	AT5G40430
AT2G45240	AT3G25940
AT2G45240	AT2G27100
AT2G45440	AT5G06550
AT2G45440	AT3G25940
AT2G45440	AT3G04730
AT2G45440	AT2G27100
AT2G45280	AT5G59460
AT2G45280	AT3G23050
AT2G45280	AT1G51600
AT2G45220	AT5G39610
AT2G45220	AT4G22070
AT2G45220	AT3G04070
AT2G45220	AT1G69810
AT2G45220	AT1G29280
AT2G45220	AT1G56010
AT2G45220	AT2G16720
AT2G47620	AT4G08360
AT2G47620	AT4G08350
AT2G47620	AT1G63490
AT2G47590	AT4G17600
AT2G47590	AT4G14540
AT2G47590	AT5G13080
AT2G47590	AT3G61630
AT2G47590	AT4G32980
AT2G47590	AT3G19580
AT2G47590	AT3G15030
AT2G47590	AT3G04060
AT2G47590	AT1G53230
AT2G47590	AT1G22590
AT2G47590	AT2G36990
AT2G47590	AT2G42780
AT2G47590	AT1G08540
AT2G47590	AT2G18550
AT2G47590	AT2G02070
AT2G47550	AT5G15130
AT2G47550	AT4G18170
AT2G47550	AT3G23250
AT2G47550	AT1G62300
AT2G47490	AT3G20810
AT2G47490	AT3G17609
AT2G47490	AT3G02380
AT2G47490	AT3G09600
AT2G47490	AT1G01060
AT2G47490	AT2G31380
AT2G47490	AT2G46830
AT5G12450	AT5G27580
AT5G12450	AT5G46320
AT5G12450	AT5G39540
AT5G12450	AT1G50870
AT5G12450	AT1G66380
AT5G12450	AT2G01500
AT5G12460	AT1G28300
AT5G12460	AT5G47670
AT5G12460	AT5G07210
AT5G12460	AT2G27070
AT5G12460	AT4G09820
AT5G12460	AT3G13540
AT5G12460	AT3G16160
AT5G12460	AT3G27785
AT5G12460	AT3G17600
AT5G12460	AT3G02940
AT5G12460	AT3G10590
AT5G12460	AT1G43640
AT5G12460	AT2G24840
AT5G12460	AT1G55580
AT5G12460	AT2G26950
AT5G12470	AT3G20810
AT5G12470	AT3G07650
AT5G12470	AT1G04250
AT2G33160	AT5G46320
AT2G33160	AT2G20350
AT2G33160	AT2G13150
AT2G33160	AT2G01500
AT2G33100	AT5G40350
AT2G33100	AT1G22130
AT2G33100	AT1G47270
AT2G33100	AT1G35490
AT2G33100	AT1G77980
AT2G33100	AT2G13570
AT2G33100	AT2G32460
AT2G33070	AT5G54070
AT2G33070	AT5G18450
AT2G33070	AT4G18650
AT2G33070	AT3G24650
AT2G33070	AT1G77950
AT2G33070	AT2G04890
AT2G33070	AT2G36270
AT2G33240	AT1G26780
AT2G33230	AT5G67010
AT2G33230	AT4G33130
AT2G33210	AT5G47455
AT2G33210	AT5G23420
AT2G33210	AT5G06550
AT2G33210	AT4G32605
AT2G33210	AT1G17880
AT2G33210	AT3G25940
AT2G33210	AT1G19520
AT2G33210	AT2G17560
AT2G33180	AT2G26580
AT2G33180	AT4G17600
AT2G33180	AT4G17810
AT2G33180	AT4G14540
AT2G33180	AT5G56860
AT2G33180	AT5G44190
AT2G33180	AT5G13730
AT2G33180	AT4G32980
AT2G33180	AT4G00180
AT2G33180	AT1G53230
AT2G33180	AT1G49010
AT2G33180	AT1G22590
AT2G33180	AT1G64860
AT2G33180	AT2G36990
AT2G33180	AT1G08540
AT2G33180	AT2G02070
AT2G33180	AT2G31070
AT2G33170	AT3G07650
AT2G33120	AT4G31800
AT2G33110	AT4G31800
AT2G33120	AT4G23810
AT2G33110	AT4G23810
AT2G33120	AT3G23250
AT2G33110	AT3G23250
AT2G33120	AT1G42990
AT2G33110	AT1G42990
AT2G33120	AT1G10585
AT2G33110	AT1G10585
AT2G33120	AT2G30250
AT2G33110	AT2G30250
AT2G33150	AT5G39610
AT2G33150	AT5G13330
AT2G33150	AT1G20693
AT2G33220	AT5G45420
AT2G33220	AT3G45880
AT2G47570	AT5G11050
AT2G47570	AT5G21120
AT2G47570	AT5G27910
AT2G47570	AT5G65130
AT2G47570	AT5G58850
AT2G47570	AT5G58080
AT2G47570	AT5G56110
AT2G47570	AT5G50470
AT2G47570	AT5G46310
AT2G47570	AT5G23650
AT2G47570	AT5G17320
AT2G47570	AT5G07700
AT2G47570	AT3G57370
AT2G47570	AT3G56660
AT2G47570	AT4G18770
AT2G47570	AT4G17980
AT2G47570	AT3G06120
AT2G47570	AT3G29380
AT2G47570	AT3G16160
AT2G47570	AT3G18650
AT2G47570	AT1G34650
AT2G47570	AT1G62700
AT2G47570	AT2G24840
AT2G47570	AT1G55580
AT2G47570	ATMG00550
AT2G47570	AT2G07714
AT2G47570	AT2G35670
AT2G47570	AT2G32310
AT2G47570	AT2G26950
AT2G47570	AT2G34880
AT2G47570	AT2G33720
AT2G47540	AT4G25560
AT2G47540	AT5G19790
AT2G47540	AT5G25810
AT2G47540	AT5G54230
AT2G47540	AT5G14340
AT2G47540	AT5G13910
AT2G47540	AT5G10280
AT2G47540	AT3G56980
AT2G47540	AT4G21340
AT2G47540	AT1G13300
AT2G47540	AT1G69810
AT2G47540	AT1G29280
AT2G47540	AT1G71692
AT2G47540	AT1G34670
AT2G47540	AT1G31050
AT2G47520	AT1G10170
AT2G47500	AT5G64342
AT2G47500	AT5G64340
AT2G47500	AT5G64343
AT2G47500	AT5G64341
AT2G47500	AT5G50012
AT2G47500	AT5G50011
AT2G47500	AT5G50010
AT2G47500	AT4G37750
AT2G47500	AT4G29080
AT2G47500	AT3G16280
AT2G47500	AT1G69580
AT2G47500	AT1G69780
AT2G47500	AT1G14350
AT2G47500	AT1G80730
AT2G47500	AT1G10120
AT2G47500	AT1G52150
AT2G47500	AT2G38090
AT2G47470	AT3G59060
AT2G47440	AT4G36540
AT2G47440	AT5G43270
AT2G47440	AT3G58120
AT5G12380	AT5G50470
AT5G12380	AT5G17320
AT5G12380	AT3G16160
AT5G12380	AT1G34650
AT5G12380	AT2G24840
AT5G12380	ATMG00550
AT5G12380	AT2G07714
AT5G12380	AT2G35670
AT5G12380	AT2G32310
AT5G12380	AT2G26950
AT5G12390	AT1G53320
AT5G12390	AT1G04960
AT5G12400	AT3G22170
AT5G12410	AT1G46264
AT5G12410	AT5G06550
AT5G12410	AT3G28730
AT5G12410	AT3G25940
AT5G12420	AT5G65790
AT5G12420	AT5G15130
AT5G12420	AT4G01720
AT5G12420	AT3G18400
AT5G12420	AT1G68150
AT5G12420	AT1G34670
AT5G12430	AT5G67580
AT5G12430	AT2G03500
AT5G12440	AT5G04340
AT5G12440	AT3G61830
AT5G12440	AT4G37750
AT5G12440	AT3G14980
AT5G12440	AT3G13000
AT5G12440	AT1G14440
AT5G12440	AT1G49480
AT5G12440	AT1G04550
AT5G12440	AT2G33860
AT1G67760	AT5G52260
AT1G67760	AT4G17980
AT1G67760	AT2G24840
AT1G67760	AT1G55580
AT1G67710	AT5G57620
AT1G67710	AT1G34670
AT1G67650	AT4G36540
AT1G67680	AT4G36540
AT1G67660	AT1G30210
AT1G67660	AT5G39660
AT1G67660	AT4G18390
AT1G67660	AT2G36990
AT1G67660	AT2G02070
AT1G67690	AT5G04340
AT1G67690	AT5G23420
AT1G67690	AT4G39780
AT1G67690	AT4G37750
AT1G67690	AT4G27410
AT1G67690	AT3G13000
AT1G67690	AT3G20740
AT1G67690	AT3G22780
AT1G67690	AT2G36010
AT1G67690	AT2G43060
AT1G67810	AT5G39610
AT1G67810	AT1G18570
AT1G67810	AT1G77920
AT1G67820	AT5G10510
AT1G67820	AT2G35550
AT1G67820	AT1G07640
AT1G67740	AT2G26580
AT1G67740	AT4G17600
AT1G67740	AT4G14540
AT1G67740	AT4G36540
AT1G67740	AT5G15850
AT1G67740	AT5G56860
AT1G67740	AT5G44190
AT1G67740	AT5G13730
AT1G67740	AT3G59060
AT1G67740	AT4G32980
AT1G67740	AT4G00050
AT1G67740	AT1G53230
AT1G67740	AT1G49010
AT1G67740	AT1G22590
AT1G67740	AT1G34310
AT1G67740	AT1G64860
AT1G67740	AT2G31380
AT1G67740	AT2G24790
AT1G67740	AT2G20570
AT1G67740	AT2G36990
AT1G67740	AT1G08540
AT1G67740	AT2G31070
AT1G67740	AT2G41940
AT1G67750	AT5G65310
AT1G67750	AT5G61890
AT1G67750	AT5G50012
AT1G67750	AT5G50011
AT1G67750	AT5G50010
AT1G67750	AT3G58120
AT1G67750	AT3G48550
AT1G67750	AT4G37750
AT1G67750	AT4G30410
AT1G67750	AT4G08150
AT1G67750	AT1G30330
AT1G67750	AT3G27010
AT1G67750	AT1G69780
AT1G67750	AT1G14350
AT1G67750	AT1G10120
AT1G67750	AT2G22670
AT1G67750	AT2G38090
AT1G67800	AT5G22570
AT1G67800	AT5G07100
AT1G67800	AT3G50260
AT1G67800	AT4G18880
AT1G67800	AT1G77920
AT1G67800	AT2G43000
AT1G67800	AT2G38470
AT1G67800	AT2G30250
AT1G67700	AT2G26580
AT1G67700	AT4G17600
AT1G67700	AT4G17810
AT1G67700	AT4G14540
AT1G67700	AT4G36540
AT1G67700	AT5G56860
AT1G67700	AT5G44190
AT1G67700	AT5G13730
AT1G67700	AT3G59060
AT1G67700	AT4G21750
AT1G67700	AT4G04890
AT1G67700	AT4G00050
AT1G67700	AT1G53230
AT1G67700	AT1G49010
AT1G67700	AT1G22590
AT1G67700	AT1G34310
AT1G67700	AT1G64860
AT1G67700	AT2G20570
AT1G67700	AT2G36990
AT1G67700	AT1G08540
AT1G67700	AT1G08810
AT1G67700	AT2G02070
AT1G67700	AT2G31070
AT1G67700	AT2G41940
AT1G67730	AT5G65640
AT1G67730	AT1G75390
AT1G67730	AT1G75388
AT1G67730	AT2G38090
AT1G67850	AT3G58120
AT1G67850	AT1G76580
AT1G67850	AT1G52890
AT1G67840	AT4G17600
AT1G67840	AT4G14540
AT1G67840	AT5G11060
AT1G67840	AT5G18240
AT1G67840	AT5G13730
AT1G67840	AT5G07690
AT1G67840	AT3G59060
AT1G67840	AT3G53920
AT1G67840	AT1G75250
AT1G67840	AT1G49010
AT1G67840	AT1G64860
AT1G67840	AT2G20570
AT1G67840	AT2G36990
AT1G67840	AT2G03710
AT1G67840	AT1G08540
AT1G67840	AT2G02450
AT1G67840	AT2G31070
AT1G67720	AT4G35550
AT1G67720	AT4G21430
AT1G67720	AT1G29952
AT1G67720	AT1G29950
AT1G67720	AT1G29951
AT1G67720	AT1G30490
AT1G67720	AT2G31370
AT1G67720	AT2G27228
AT1G67720	AT2G27230
AT3G33080	AT5G65050
AT3G33080	AT5G65060
AT3G33080	AT1G21970
AT3G33080	AT2G46990
AT5G12290	AT1G34310
AT5G12310	AT3G12480
AT5G12330	AT5G10510
AT5G12340	AT4G17500
AT5G12340	AT4G36988
AT5G12340	AT4G36990
AT5G12340	AT5G63790
AT5G12340	AT5G49520
AT5G12340	AT5G15130
AT5G12340	AT5G07100
AT5G12340	AT3G50260
AT5G12340	AT4G31550
AT5G12340	AT4G18170
AT5G12340	AT3G23250
AT5G12340	AT3G06490
AT5G12340	AT1G22810
AT5G12340	AT1G43160
AT5G12350	AT1G32150
AT5G12350	AT4G08360
AT5G12350	AT4G08350
AT1G44575	AT2G26580
AT1G44575	AT4G17600
AT1G44575	AT4G14540
AT1G44575	AT4G36540
AT1G44575	AT5G15850
AT1G44575	AT5G13730
AT1G44575	AT3G59060
AT1G44575	AT4G37940
AT1G44575	AT4G32980
AT1G44575	AT4G00050
AT1G44575	AT1G34370
AT1G44575	AT1G49010
AT1G44575	AT1G34310
AT1G44575	AT1G64860
AT1G44575	AT2G31380
AT1G44575	AT2G20570
AT1G44575	AT2G36990
AT1G44575	AT1G08540
AT1G44575	AT2G02070
AT1G44575	AT2G31070
AT1G67830	AT2G45190
AT1G67830	AT5G04340
AT1G67830	AT5G65410
AT1G67830	AT5G63790
AT1G67830	AT5G59820
AT1G67830	AT5G53210
AT1G67830	AT5G37020
AT1G67830	AT3G61250
AT1G67830	AT3G50890
AT1G67830	AT3G50260
AT1G67830	AT4G31805
AT1G67830	AT4G18880
AT1G67830	AT1G75240
AT1G67830	AT3G15210
AT1G67830	AT3G14980
AT1G67830	AT4G00260
AT1G67830	AT2G24650
AT1G67830	AT3G13000
AT1G67830	AT3G22760
AT1G67830	AT1G68130
AT1G67830	AT1G62360
AT1G67830	AT1G14440
AT1G67830	AT1G27730
AT1G67830	AT2G22670
AT1G67830	AT2G37630
AT1G67830	AT2G33860
AT4G16143	AT5G24800
AT4G16143	AT5G62000
AT4G16143	AT5G45420
AT4G16143	AT3G10490
AT4G16143	AT3G10480
AT1G38340	AT5G11050
AT1G38340	AT5G21120
AT1G38340	AT5G27910
AT1G38340	AT5G46310
AT1G38340	AT5G07700
AT1G38340	AT3G16160
AT1G38340	AT1G34650
AT1G38340	AT2G24840
AT1G38340	ATMG00550
AT1G38340	AT2G07714
AT1G38340	AT2G32310
AT1G38340	AT2G26950
AT1G38340	AT2G34880
AT1G59218	AT5G14000
AT1G58848	AT5G14000
AT1G59218	AT5G13730
AT1G58848	AT5G13730
AT1G59218	AT2G03710
AT1G58848	AT2G03710
AT1G58807	AT4G14540
AT1G59124	AT4G14540
AT1G58807	AT5G14000
AT1G59124	AT5G14000
AT1G58807	AT5G13730
AT1G59124	AT5G13730
AT1G58807	AT2G03710
AT1G59124	AT2G03710
AT1G58807	AT2G23760
AT1G59124	AT2G23760
AT1G59171	AT4G11880
AT1G58889	AT2G24840
AT1G59265	AT2G24840
AT1G58889	AT2G26950
AT1G59265	AT2G26950
AT3G29787	AT5G23650
AT3G29787	AT2G24840
AT3G29787	AT1G55580
AT3G29787	AT2G26950
AT3G29791	AT5G65130
AT3G29791	AT5G46310
AT3G29791	AT4G18770
AT3G29791	AT3G16160
AT3G29791	AT2G24840
AT3G29791	AT1G55580
AT3G29791	AT2G32310
AT3G29800	AT5G50470
AT3G29800	AT1G34650
AT3G29800	AT2G24840
AT3G29800	AT2G32310
AT3G29800	AT2G26950
AT3G29970	AT2G47520
AT3G29970	AT3G10040
AT3G29970	AT2G14210
AT1G08410	AT4G17020
AT1G08410	AT5G06550
AT1G08410	AT3G25940
AT1G08410	AT3G10490
AT1G08410	AT3G10480
AT1G08410	AT1G19520
AT3G29810	AT1G36060
AT4G25620	AT2G23290
AT4G25620	AT5G37260
AT4G25620	AT3G48360
AT4G25620	AT1G76890
AT4G25620	AT3G28910
AT4G25620	AT3G23050
AT4G25620	AT1G21910
AT4G25610	AT5G13730
AT4G25590	AT5G40350
AT4G25590	AT1G22130
AT4G25590	AT3G52270
AT4G25590	AT3G27810
AT4G25590	AT1G35490
AT4G25590	AT1G77980
AT4G25590	AT2G13570
AT4G25590	AT1G05290
AT4G25590	AT2G03060
AT4G25580	AT5G54070
AT4G25580	AT5G18450
AT4G25580	AT5G10140
AT4G25580	AT4G18650
AT4G25580	AT3G24650
AT4G25580	AT1G77950
AT4G25580	AT1G75490
AT4G25580	AT2G36270
AT4G25560	AT5G16770
AT4G25560	AT5G52260
AT4G25560	AT5G14340
AT4G25560	AT3G49690
AT4G25560	AT1G69810
AT4G25550	AT3G23050
AT4G25540	AT5G58610
AT4G25540	AT1G07640
AT4G25520	AT5G16820
AT4G25520	AT5G52660
AT4G25520	AT5G12840
AT4G25520	AT5G04410
AT4G25520	AT3G12480
AT4G25570	AT5G15830
AT4G25570	AT5G59780
AT4G25570	AT5G43700
AT4G25570	AT3G11280
AT4G25570	AT3G23050
AT4G25570	AT3G10760
AT4G25570	AT3G04730
AT4G25570	AT1G04240
AT4G25570	AT1G04250
AT4G25570	AT2G18280
AT4G25570	AT2G44940
AT4G25530	AT5G40430
AT4G25530	AT1G02250
AT4G25530	AT2G02730
AT1G44510	AT4G25530
AT1G44510	AT1G02250
AT1G44446	AT4G17600
AT1G44446	AT4G14540
AT1G44446	AT5G15850
AT1G44446	AT5G56860
AT1G44446	AT5G44190
AT1G44446	AT3G59060
AT1G44446	AT3G47500
AT1G44446	AT5G59570
AT1G44446	AT3G46640
AT1G44446	AT3G20810
AT1G44446	AT3G02380
AT1G44446	AT1G49010
AT1G44446	AT1G64860
AT1G44446	AT2G31380
AT1G44446	AT1G08540
AT1G44446	AT2G43010
AT1G44446	AT2G46830
AT1G44414	AT1G55300
AT1G44350	AT5G17490
AT1G44350	AT5G67300
AT1G44350	AT4G32800
AT1G44350	AT4G31800
AT1G44350	AT4G28140
AT1G44350	AT4G18170
AT1G44350	AT4G01250
AT1G44350	AT1G63040
AT1G44350	AT1G64380
AT1G44350	AT1G52890
AT1G44350	AT1G10585
AT1G44350	AT1G22810
AT1G44350	AT1G43160
AT1G44350	AT1G09950
AT1G44318	AT5G58080
AT1G44224	AT5G62320
AT1G44224	AT3G13890
AT1G44224	AT1G15360
AT1G44224	AT1G61110
AT1G44224	AT2G17950
AT1G44224	AT2G16910
AT1G44224	AT2G33880
AT4G17230	AT2G23320
AT4G17230	AT4G17490
AT4G17230	AT4G17500
AT4G17230	AT5G04340
AT4G17230	AT4G37260
AT4G17230	AT5G67300
AT4G17230	AT5G63790
AT4G17230	AT5G59820
AT4G17230	AT5G59450
AT4G17230	AT5G47220
AT4G17230	AT5G24590
AT4G17230	AT5G04760
AT4G17230	AT3G60630
AT4G17230	AT3G49530
AT4G17230	AT4G34410
AT4G17230	AT4G31800
AT4G17230	AT4G23810
AT4G17230	AT4G18880
AT4G17230	AT1G18570
AT4G17230	AT1G12610
AT4G17230	AT3G15210
AT4G17230	AT3G23250
AT4G17230	AT1G78280
AT4G17230	AT1G28370
AT4G17230	AT1G27730
AT4G17230	AT1G32640
AT4G17230	AT1G50640
AT4G17230	AT1G80840
AT4G17230	AT2G40140
AT4G17230	AT2G46400
AT4G17230	AT2G44840
AT4G17230	AT2G38470
AT4G17230	AT2G30250
AT4G15415	AT3G13810
AT4G16760	AT5G13330
AT4G16760	AT4G27410
AT4G16760	AT1G77450
AT4G16760	AT1G43160
AT4G16760	AT2G01760
AT4G17490	AT4G17230
AT4G17490	AT4G17500
AT4G17490	AT4G37260
AT4G17490	AT5G59820
AT4G17490	AT5G59450
AT4G17490	AT5G51190
AT4G17490	AT5G47220
AT4G17490	AT5G47230
AT4G17490	AT5G24590
AT4G17490	AT3G49530
AT4G17490	AT3G46600
AT4G17490	AT4G34410
AT4G17490	AT4G25490
AT4G17490	AT4G25470
AT4G17490	AT1G18570
AT4G17490	AT1G22190
AT4G17490	AT1G12610
AT4G17490	AT3G15210
AT4G17490	AT3G23220
AT4G17490	AT1G28370
AT4G17490	AT1G27730
AT4G17490	AT1G80840
AT4G17490	AT2G40140
AT4G17490	AT2G44840
AT4G17490	AT2G38470
AT4G17615	AT2G23320
AT4G17615	AT4G17500
AT4G17615	AT5G59820
AT4G17615	AT5G49520
AT4G17615	AT5G24590
AT4G17615	AT3G49530
AT4G17615	AT4G34410
AT4G17615	AT4G31800
AT4G17615	AT4G18170
AT4G17615	AT4G01250
AT4G17615	AT1G12610
AT4G17615	AT3G15210
AT4G17615	AT3G23250
AT4G17615	AT1G78280
AT4G17615	AT1G27730
AT4G17615	AT1G80840
AT4G17615	AT2G46400
AT4G17615	AT1G22810
AT4G17615	AT2G44840
AT4G17500	AT2G23320
AT4G17500	AT4G17230
AT4G17500	AT4G17490
AT4G17500	AT5G04340
AT4G17500	AT4G37260
AT4G17500	AT5G67300
AT4G17500	AT5G63790
AT4G17500	AT5G59820
AT4G17500	AT5G59450
AT4G17500	AT5G51190
AT4G17500	AT5G47220
AT4G17500	AT5G47230
AT4G17500	AT5G04760
AT4G17500	AT3G50260
AT4G17500	AT3G49530
AT4G17500	AT3G46600
AT4G17500	AT4G34410
AT4G17500	AT4G31800
AT4G17500	AT4G18880
AT4G17500	AT1G18570
AT4G17500	AT1G22190
AT4G17500	AT3G19580
AT4G17500	AT3G15210
AT4G17500	AT3G23220
AT4G17500	AT3G23250
AT4G17500	AT3G23240
AT4G17500	AT1G28370
AT4G17500	AT1G27730
AT4G17500	AT1G32640
AT4G17500	AT1G80840
AT4G17500	AT2G40140
AT4G17500	AT2G44840
AT4G17500	AT2G38470
AT4G15440	AT5G60910
AT4G15440	AT3G15270
AT4G15440	AT2G43140
AT4G15440	AT1G13300
AT4G15440	AT1G66350
AT4G15440	AT1G74430
AT4G15440	AT1G53160
AT4G15440	AT1G75540
AT4G15440	AT2G33810
AT4G14680	AT4G17600
AT4G14680	AT1G69600
AT4G14680	AT2G20570
AT4G14680	AT1G08540
AT4G14110	AT4G32605
AT4G14110	AT4G21610
AT4G14110	AT1G19850
AT4G14110	AT3G28730
AT4G14110	AT3G25940
AT4G14110	AT1G47870
AT4G14110	AT1G04240
AT4G15090	AT4G16420
AT4G15090	AT5G04240
AT4G15090	AT1G57560
AT4G15090	AT5G15570
AT4G15090	AT5G55390
AT4G15090	AT5G44080
AT4G15090	AT4G08360
AT4G15090	AT4G08350
AT4G15090	AT4G02560
AT4G15090	AT4G02020
AT4G15090	AT4G00990
AT4G15090	AT3G28730
AT4G15090	AT3G18380
AT4G15090	AT3G07740
AT4G15090	AT1G17680
AT4G15090	AT1G69010
AT4G15090	AT1G72650
AT4G15090	AT1G33060
AT4G15340	AT5G65790
AT4G15340	AT5G57620
AT4G15340	AT5G10280
AT4G15340	AT5G06800
AT4G15340	AT3G58710
AT4G15340	AT1G67030
AT4G15340	AT3G01220
AT4G15340	AT1G13300
AT4G15340	AT1G69810
AT4G15340	AT1G29280
AT4G15340	AT2G36890
AT4G15340	AT1G31050
AT4G14150	AT5G53950
AT4G14150	AT5G11510
AT4G14150	AT3G50870
AT4G14150	AT1G19850
AT4G14150	AT3G01330
AT4G14150	AT1G63100
AT4G14150	AT1G68120
AT4G14150	AT1G16070
AT4G16360	AT3G54220
AT4G16360	AT3G01530
AT4G14385	AT4G16420
AT4G14385	AT3G24120
AT4G14385	AT1G55300
AT4G17740	AT2G26580
AT4G17740	AT4G17600
AT4G17740	AT4G14540
AT4G17740	AT5G56860
AT4G17740	AT5G13730
AT4G17740	AT4G32980
AT4G17740	AT1G49010
AT4G17740	AT1G22590
AT4G17740	AT2G36990
AT4G17740	AT1G08540
AT4G17740	AT2G02070
AT4G17740	AT2G31070
AT4G17245	AT4G17810
AT4G17245	AT4G36540
AT4G17245	AT5G44190
AT4G17245	AT5G18830
AT4G17245	AT3G59060
AT4G17245	AT4G00050
AT4G17245	AT1G71030
AT4G17245	AT1G73830
AT4G17245	AT1G34310
AT4G17245	AT2G20570
AT4G17245	AT2G43010
AT4G17245	AT2G41940
AT4G14400	AT5G11060
AT4G14400	AT4G36930
AT4G14400	AT5G65640
AT4G14400	AT5G45260
AT4G14400	AT5G41410
AT4G14400	AT5G18240
AT4G14400	AT5G13730
AT4G14400	AT3G56400
AT4G14400	AT3G53340
AT4G14400	AT4G32800
AT4G14400	AT4G08150
AT4G14400	AT2G40620
AT4G14400	AT2G40750
AT4G14400	AT1G69600
AT4G14400	AT1G67970
AT4G14400	AT1G53230
AT4G14400	AT1G75390
AT4G14400	AT1G75388
AT4G14400	AT2G21650
AT4G14400	AT2G17040
AT4G14400	AT2G20570
AT4G14400	AT2G03710
AT4G14400	AT2G31230
AT4G14400	AT2G23760
AT4G17070	AT4G23810
AT4G17070	AT4G01720
AT4G17070	AT1G10585
AT4G17070	AT2G25000
AT4G17070	AT2G30250
AT4G14060	AT5G65790
AT4G14060	AT3G49760
AT4G14060	AT4G37730
AT4G14060	AT4G11880
AT4G14060	AT1G68880
AT4G14060	AT1G68150
AT4G14060	AT1G34670
AT4G14060	AT1G03840
AT4G14060	AT1G31050
AT4G16570	AT5G64060
AT4G16570	AT4G39380
AT4G16570	AT1G55580
AT4G14500	AT5G24800
AT4G14500	AT3G06380
AT4G14500	AT2G25900
AT4G14960	AT1G69490
AT4G14960	AT1G30500
AT4G16430	AT2G01060
AT4G14950	AT5G08330
AT4G14360	AT4G17600
AT4G14360	AT5G13080
AT4G14360	AT1G08540
AT4G15210	AT5G65210
AT4G15210	AT3G15270
AT4G15210	AT1G74430
AT4G15210	AT1G29280
AT4G15210	AT1G24260
AT4G15210	AT2G33810
AT4G16780	AT4G32280
AT4G16780	AT4G18880
AT4G15550	AT4G31615
AT4G17730	AT3G11100
AT4G17730	AT3G28910
AT4G17730	AT3G15540
AT4G17730	AT2G46990
AT4G16845	AT4G02560
AT4G15560	AT4G17600
AT4G15560	AT4G14540
AT4G15560	AT4G36540
AT4G15560	AT5G44190
AT4G15560	AT5G13330
AT4G15560	AT1G49010
AT4G15560	AT1G06040
AT4G15560	AT1G34180
AT4G15560	AT1G64860
AT4G15560	AT2G36990
AT4G15560	AT2G38340
AT4G14990	AT3G60030
AT4G14990	AT3G19290
AT4G14990	AT1G22640
AT4G14210	AT2G26580
AT4G14210	AT4G17600
AT4G14210	AT4G14540
AT4G14210	AT5G56860
AT4G14210	AT5G44190
AT4G14210	AT5G13730
AT4G14210	AT3G59060
AT4G14210	AT1G53230
AT4G14210	AT1G64860
AT4G14210	AT2G20570
AT4G14210	AT2G36990
AT4G14210	AT1G08540
AT4G14210	AT2G02070
AT4G14210	AT2G31070
AT4G14030	AT1G19000
AT4G14040	AT1G19000
AT4G14030	AT2G27050
AT4G14040	AT2G27050
AT4G14880	AT3G11280
AT4G14910	AT4G17600
AT4G14910	AT4G14540
AT4G14910	AT1G53230
AT4G14910	AT2G36990
AT4G14910	AT1G08540
AT4G16420	AT4G36730
AT4G16420	AT3G51880
AT4G16420	AT5G67580
AT4G16420	AT5G65050
AT4G16420	AT5G65060
AT4G16420	AT5G44080
AT4G16420	AT5G22290
AT4G16420	AT3G12480
AT4G16420	AT3G22170
AT4G16420	AT3G24120
AT4G16420	AT3G07740
AT4G16420	AT1G69010
AT4G16420	AT1G72650
AT4G16420	AT1G02680
AT4G16420	AT1G10610
AT4G16420	AT2G04880
AT4G16420	AT1G09060
AT4G16420	AT1G77080
AT4G16420	AT1G03970
AT4G16420	AT2G38880
AT4G15470	AT1G57560
AT4G15470	AT4G23750
AT4G15470	AT3G13000
AT4G15470	AT1G56010
AT4G16490	AT5G62000
AT4G16490	AT5G45420
AT4G16155	AT4G17600
AT4G16155	AT1G49010
AT4G16155	AT1G22590
AT4G16155	AT2G36990
AT4G16155	AT1G08540
AT4G15093	AT5G25890
AT4G15093	AT5G65790
AT4G15093	AT5G65210
AT4G15093	AT5G57620
AT4G15093	AT5G54230
AT4G15093	AT5G06800
AT4G15093	AT3G58710
AT4G15093	AT3G48920
AT4G15093	AT1G67030
AT4G15093	AT3G01220
AT4G15093	AT1G13300
AT4G15093	AT1G74660
AT4G15093	AT1G69810
AT4G15093	AT1G29280
AT4G15093	AT1G08320
AT4G15093	AT1G30650
AT4G15093	AT2G36890
AT4G15093	AT1G31050
AT4G16660	AT5G02840
AT4G16660	AT2G40750
AT4G14340	AT4G16420
AT4G14340	AT3G24120
AT4G16370	AT2G26580
AT4G16370	AT4G17600
AT4G16370	AT1G53230
AT4G16370	AT1G64860
AT4G16370	AT2G20570
AT4G16370	AT1G08540
AT4G16370	AT2G41940
AT4G15010	AT4G24470
AT4G17530	AT5G52510
AT4G17530	AT1G01720
AT4G16350	AT1G13300
AT4G16350	AT1G68150
AT4G16350	AT1G31050
AT4G17190	AT5G59340
AT4G17190	AT5G52660
AT4G17190	AT5G23420
AT4G17190	AT3G22780
AT4G17190	AT1G63100
AT4G17190	AT2G17560
AT4G17010	AT4G35570
AT4G17010	AT1G34310
AT4G15630	AT4G21750
AT4G15630	AT4G04890
AT4G17215	AT1G73410
AT4G17215	AT5G16770
AT4G17215	AT5G25890
AT4G17215	AT5G25160
AT4G17215	AT5G65790
AT4G17215	AT5G65210
AT4G17215	AT5G57620
AT4G17215	AT5G56620
AT4G17215	AT5G54230
AT4G17215	AT5G10280
AT4G17215	AT5G06800
AT4G17215	AT3G58710
AT4G17215	AT3G49760
AT4G17215	AT3G48920
AT4G17215	AT1G67030
AT4G17215	AT1G17950
AT4G17215	AT3G12720
AT4G17215	AT3G18400
AT4G17215	AT3G01220
AT4G17215	AT1G13300
AT4G17215	AT1G68880
AT4G17215	AT1G74660
AT4G17215	AT1G69810
AT4G17215	AT1G29280
AT4G17215	AT1G62990
AT4G17215	AT1G28470
AT4G17215	AT1G08320
AT4G17215	AT1G64000
AT4G17215	AT1G34670
AT4G17215	AT1G30650
AT4G17215	AT2G36890
AT4G17215	AT1G31050
AT4G17215	AT2G24430
AT4G17215	AT2G46130
AT4G14690	AT5G05090
AT4G14690	AT2G40750
AT4G14690	AT3G17609
AT4G14690	AT1G67970
AT4G14690	AT1G01060
AT4G14690	AT2G46830
AT4G16770	AT3G50700
AT4G15140	AT4G37750
AT4G15140	AT4G34400
AT4G15140	AT3G06220
AT4G14320	AT1G46264
AT4G14320	AT4G35570
AT4G14320	AT1G17880
AT4G14320	AT2G17560
AT4G14600	AT5G22220
AT4G14600	AT3G23050
AT4G14600	AT2G38880
AT4G15420	AT4G36988
AT4G15420	AT4G36990
AT4G15420	AT5G59820
AT4G15420	AT5G05410
AT4G15420	AT4G11660
AT4G15420	AT3G24500
AT4G15420	AT2G26150
AT4G16745	AT1G35490
AT4G14800	AT4G32605
AT4G14800	AT1G71030
AT4G14000	AT5G65510
AT4G14000	AT4G32605
AT4G14000	AT1G17880
AT4G14000	AT2G35940
AT4G15610	AT5G13080
AT4G15610	AT5G63790
AT4G15610	AT5G43170
AT4G15610	AT5G38140
AT4G15610	AT5G13330
AT4G15610	AT5G07100
AT4G15610	AT3G54620
AT4G15610	AT3G50260
AT4G15610	AT4G26640
AT4G15610	AT4G24240
AT4G15610	AT4G22070
AT4G15610	AT4G05100
AT4G15610	AT4G01720
AT4G15610	AT3G14980
AT4G15610	AT4G00260
AT4G15610	AT2G24650
AT4G15610	AT3G29035
AT4G15610	AT3G04070
AT4G15610	AT3G04060
AT4G15610	AT3G01970
AT4G15610	AT1G69810
AT4G15610	AT1G56010
AT4G15610	AT1G77920
AT4G15610	AT1G43160
AT4G15610	AT1G62300
AT4G15610	AT2G16720
AT4G15610	AT2G33710
AT4G16980	AT4G17600
AT4G16980	AT4G17810
AT4G16980	AT4G14540
AT4G16980	AT5G08330
AT4G16980	AT4G36540
AT4G16980	AT5G56860
AT4G16980	AT5G44190
AT4G16980	AT5G13730
AT4G16980	AT5G10510
AT4G16980	AT3G59060
AT4G16980	AT4G34990
AT4G16980	AT4G04890
AT4G16980	AT4G00050
AT4G16980	AT1G73830
AT4G16980	AT1G17590
AT4G16980	AT1G49010
AT4G16980	AT1G33240
AT4G16980	AT1G18400
AT4G16980	AT1G72830
AT4G16980	AT1G34310
AT4G16980	AT1G36060
AT4G16980	AT1G54830
AT4G16980	AT1G08540
AT4G16980	AT1G08620
AT4G16980	AT2G29060
AT4G16980	AT2G41940
AT4G16146	AT4G25480
AT4G16146	AT3G20810
AT4G16146	AT3G07650
AT4G16146	AT1G67970
AT4G16146	AT1G49720
AT4G16444	AT1G34310
AT4G15545	AT4G36540
AT4G15545	AT5G44190
AT4G15545	AT5G13730
AT4G15545	AT3G59060
AT4G15545	AT2G20570
AT4G14815	AT5G62320
AT4G14815	AT4G18960
AT4G14815	AT4G09960
AT4G14815	AT1G69120
AT4G14815	AT1G15360
AT4G14815	AT1G61110
AT4G14815	AT2G17950
AT4G14815	AT2G16910
AT4G14815	AT2G45650
AT4G14130	AT5G67060
AT4G14130	AT5G65640
AT4G14130	AT5G53980
AT4G14130	AT5G41410
AT4G14130	AT5G37260
AT4G14130	AT5G15150
AT4G14130	AT5G10280
AT4G14130	AT5G03150
AT4G14130	AT4G08150
AT4G14130	AT4G01680
AT4G14130	AT2G40620
AT4G14130	AT1G67970
AT4G14130	AT1G74660
AT4G14130	AT1G29280
AT4G14130	AT1G75390
AT4G14130	AT1G75388
AT4G14130	AT1G08320
AT4G14130	AT1G75540
AT4G14130	AT2G25180
AT4G14100	AT4G17600
AT4G14100	AT4G14540
AT4G14100	AT1G49010
AT4G14100	AT2G36990
AT4G14100	AT2G02070
AT4G14465	AT4G14550
AT4G14465	AT5G25160
AT4G14465	AT5G65790
AT4G14465	AT5G65210
AT4G14465	AT5G57620
AT4G14465	AT5G10280
AT4G14465	AT5G06800
AT4G14465	AT3G58710
AT4G14465	AT3G54990
AT4G14465	AT3G51910
AT4G14465	AT3G48920
AT4G14465	AT1G67030
AT4G14465	AT3G29035
AT4G14465	AT3G01472
AT4G14465	AT3G01470
AT4G14465	AT3G01220
AT4G14465	AT1G13300
AT4G14465	AT1G74660
AT4G14465	AT1G69810
AT4G14465	AT2G47270
AT4G14465	AT1G29280
AT4G14465	AT1G08320
AT4G14465	AT1G74840
AT4G14465	AT1G75540
AT4G14465	AT1G10480
AT4G14465	AT1G04250
AT4G14465	AT2G36890
AT4G14465	AT1G31050
AT4G14465	AT2G22770
AT4G14365	AT4G17230
AT4G14365	AT5G47220
AT4G14365	AT5G24110
AT4G14365	AT5G22380
AT4G14365	AT3G56400
AT4G14365	AT3G44350
AT4G14365	AT4G32800
AT4G14365	AT4G31800
AT4G14365	AT4G23810
AT4G14365	AT4G18880
AT4G14365	AT1G25560
AT4G14365	AT1G18570
AT4G14365	AT2G40750
AT4G14365	AT3G01080
AT4G14365	AT1G42990
AT4G14365	AT1G67970
AT4G14365	AT1G28370
AT4G14365	AT1G27730
AT4G14365	AT1G80840
AT4G14365	AT1G10585
AT4G14365	AT2G17040
AT4G14365	AT2G46400
AT4G14365	AT2G44840
AT4G14365	AT2G38470
AT4G14365	AT2G30250
AT4G14930	AT5G02030
AT4G15940	AT5G29000
AT4G15940	AT2G22670
AT4G14615	AT4G21610
AT4G15800	AT5G67300
AT4G15800	AT3G54810
AT4G15800	AT1G77640
AT4G15800	AT1G21910
AT4G15800	AT1G33760
AT4G16160	AT1G51950
AT4G16160	AT5G57390
AT4G16160	AT5G18450
AT4G16160	AT5G10140
AT4G16160	AT5G07500
AT4G16160	AT5G06100
AT4G16160	AT3G50650
AT4G16160	AT4G33280
AT4G16160	AT4G18650
AT4G16160	AT3G20910
AT4G16160	AT3G24650
AT4G16160	AT3G26790
AT4G16160	AT3G03450
AT4G16160	AT3G11440
AT4G16160	AT1G72570
AT4G16160	AT1G68240
AT4G16160	AT1G77950
AT4G16160	AT1G75490
AT4G16160	AT2G40220
AT4G16160	AT2G36270
AT4G16160	AT2G27300
AT4G16160	AT2G32460
AT4G16515	AT3G15540
AT4G16515	AT1G02340
AT4G16515	AT1G52830
AT4G16515	AT1G18400
AT4G16515	AT1G34310
AT4G16566	AT1G19520
AT4G16442	AT5G67110
AT4G16442	AT5G37020
AT4G16442	AT3G58780
AT4G16442	AT4G13640
AT4G16442	AT1G30330
AT4G16442	AT2G22670
AT4G16442	AT2G30250
AT4G16120	AT5G11510
AT4G16120	AT1G75410
AT4G16720	AT1G46264
AT4G16720	AT5G06550
AT4G16720	AT4G32605
[truncated: 63,536 more rows]

## Sheet: TRN2
Gene	TF
AT2G26410	AT1G35490
AT2G26560	AT5G47220
AT2G26560	AT5G07100
AT2G26560	AT4G23810
AT2G26560	AT4G18880
AT2G26560	AT1G18570
AT2G26560	AT1G67970
AT2G26560	AT2G38470
AT2G26560	AT2G30250
AT2G26530	AT4G17230
AT2G26530	AT4G17490
AT2G26530	AT4G17500
AT2G26530	AT5G51190
AT2G26530	AT5G47220
AT2G26530	AT5G47230
AT2G26530	AT3G46600
AT2G26530	AT4G34410
AT2G26530	AT4G31800
AT2G26530	AT4G23810
AT2G26530	AT4G18880
AT2G26530	AT1G18570
AT2G26530	AT1G19210
AT2G26530	AT3G15210
AT2G26530	AT3G23250
AT2G26530	AT1G28370
AT2G26530	AT1G27730
AT2G26530	AT1G32640
AT2G26530	AT1G80840
AT2G26530	AT1G74930
AT2G26530	AT2G46400
AT2G26530	AT2G44840
AT2G26530	AT2G38470
AT2G26530	AT2G30250
AT2G26500	AT4G17600
AT2G23320	AT4G17500
AT2G23320	AT4G31800
AT2G23320	AT4G01250
AT2G23320	AT3G23250
AT2G23320	AT1G42990
AT2G23320	AT1G27730
AT2G23320	AT1G80840
AT2G23320	AT2G38470
AT2G26450	AT5G40350
AT2G26450	AT1G35490
AT2G26490	AT1G35490
AT2G26490	AT1G77980
AT2G39795	AT5G06550
AT2G39795	AT3G25940
AT2G23260	AT5G47670
AT2G23260	AT3G27785
AT2G23240	AT5G18450
AT2G23240	AT4G18650
AT2G23240	AT3G24650
AT2G23240	AT1G77950
AT2G23240	AT1G75490
AT2G23220	AT5G47670
AT2G23190	AT5G47670
AT2G23220	AT5G07500
AT2G23190	AT5G07500
AT2G23220	AT5G07210
AT2G23220	AT2G27070
AT2G23190	AT5G07210
AT2G23190	AT2G27070
AT2G23220	AT3G44460
AT2G23190	AT3G44460
AT2G23220	AT3G13540
AT2G23190	AT3G13540
AT2G23220	AT3G27785
AT2G23190	AT3G27785
AT2G23200	AT3G56400
AT2G23200	AT2G40750
AT2G23200	AT2G17040
AT2G23200	AT2G22540
AT2G23270	AT2G43000
AT2G23350	AT1G17880
AT2G23350	AT1G19520
AT2G39850	AT5G18240
AT2G39850	AT2G21650
AT2G40950	AT5G43700
AT2G41610	AT5G12870
AT2G41610	AT4G28500
AT2G41610	AT4G22680
AT2G41610	AT1G63910
AT2G41610	AT1G32770
AT2G41610	AT1G16490
AT2G41550	AT5G67110
AT2G41660	AT1G13300
AT2G41660	AT1G29280
AT2G41680	AT4G17600
AT2G41680	AT2G36990
AT2G41680	AT1G08540
AT2G41640	AT2G23320
AT2G41640	AT4G17230
AT2G41640	AT4G17490
AT2G41640	AT4G17500
AT2G41640	AT4G37260
AT2G41640	AT5G67300
AT2G41640	AT5G59820
AT2G41640	AT5G51190
AT2G41640	AT5G47230
AT2G41640	AT5G24590
AT2G41640	AT5G04760
AT2G41640	AT3G49530
AT2G41640	AT3G46600
AT2G41640	AT4G34410
AT2G41640	AT4G31800
AT2G41640	AT4G18880
AT2G41640	AT1G22190
AT2G41640	AT1G12610
AT2G41640	AT3G19580
AT2G41640	AT1G77640
AT2G41640	AT1G28370
AT2G41640	AT1G27730
AT2G41640	AT1G80840
AT2G41640	AT2G40140
AT2G41640	AT2G44840
AT2G41640	AT2G38470
AT2G47610	AT1G17880
AT2G47450	AT4G17600
AT2G47450	AT4G14540
AT2G47450	AT1G64860
AT2G47450	AT2G36990
AT2G47450	AT1G08540
AT2G47580	AT4G32605
AT2G47580	AT1G17880
AT2G45340	AT5G09462
AT2G45340	AT5G09460
AT2G45340	AT5G09463
AT2G45340	AT5G09461
AT2G45190	AT5G65410
AT2G45190	AT5G53210
AT2G45190	AT4G31805
AT2G45190	AT4G00180
AT2G45190	AT1G75240
AT2G45190	AT1G14440
AT2G45190	AT2G02540
AT2G45430	AT1G29280
AT2G45430	AT1G08320
AT2G47590	AT4G17600
AT2G47590	AT2G36990
AT2G47590	AT1G08540
AT2G47490	AT3G20810
AT2G47490	AT3G17609
AT2G47490	AT1G01060
AT2G47490	AT2G46830
AT5G12450	AT5G46320
AT5G12450	AT1G66380
AT5G12450	AT2G01500
AT5G12470	AT1G04250
AT2G33160	AT2G01500
AT2G33100	AT1G35490
AT2G33070	AT5G18450
AT2G33210	AT5G06550
AT2G33210	AT3G25940
AT2G33210	AT1G19520
AT2G33180	AT4G17600
AT2G33180	AT2G36990
AT2G33180	AT1G08540
AT2G33220	AT3G45880
AT2G47540	AT5G19790
AT2G47540	AT5G14340
AT2G47440	AT3G58120
AT5G12430	AT2G03500
AT1G67740	AT4G17600
AT1G67750	AT3G48550
AT1G67750	AT1G69780
AT1G67750	AT1G10120
AT1G67700	AT4G17600
AT1G67700	AT5G13730
AT1G67700	AT1G08540
AT1G67840	AT3G53920
AT5G12340	AT3G50260
AT5G12350	AT1G32150
AT1G44575	AT4G17600
AT1G67830	AT1G14440
AT4G16143	AT5G62000
AT3G29970	AT2G47520
AT1G08410	AT3G10490
AT1G08410	AT3G10480
AT1G08410	AT1G19520
AT4G25620	AT1G21910
AT4G25590	AT1G22130
AT4G25590	AT1G35490
AT4G25590	AT1G77980
AT4G25590	AT2G13570
AT4G25580	AT5G18450
AT4G25580	AT1G77950
AT4G25580	AT1G75490
AT4G25520	AT5G52660
AT1G44446	AT5G44190
AT1G44446	AT3G59060
AT1G44446	AT3G02380
AT1G44446	AT2G31380
AT1G44350	AT1G64380
AT1G44350	AT1G52890
AT1G44350	AT1G10585
AT1G44224	AT5G62320
AT1G44224	AT1G61110
AT1G44224	AT2G17950
AT1G44224	AT2G16910
AT4G17230	AT4G17500
AT4G17230	AT5G04340
AT4G17230	AT5G67300
AT4G17230	AT4G34410
AT4G17230	AT4G31800
AT4G17230	AT4G18880
AT4G17230	AT3G15210
AT4G17230	AT1G28370
AT4G17230	AT1G27730
AT4G17230	AT1G32640
AT4G17230	AT1G80840
AT4G17230	AT2G40140
AT4G17230	AT2G44840
AT4G17230	AT2G38470
AT4G16760	AT1G43160
AT4G17490	AT4G17500
AT4G17490	AT4G37260
AT4G17490	AT5G51190
AT4G17490	AT5G47230
AT4G17490	AT3G49530
AT4G17490	AT3G46600
AT4G17490	AT4G34410
AT4G17490	AT4G25470
AT4G17490	AT1G27730
AT4G17490	AT2G40140
AT4G17490	AT2G44840
AT4G17490	AT2G38470
AT4G17615	AT5G59820
AT4G17615	AT5G49520
AT4G17615	AT3G49530
AT4G17615	AT4G34410
AT4G17615	AT1G12610
AT4G17615	AT3G23250
AT4G17500	AT2G23320
AT4G17500	AT4G17230
AT4G17500	AT4G17490
AT4G17500	AT4G37260
AT4G17500	AT5G59820
AT4G17500	AT5G51190
AT4G17500	AT5G47220
AT4G17500	AT3G46600
AT4G17500	AT4G34410
AT4G17500	AT1G28370
AT4G17500	AT1G27730
AT4G17500	AT1G80840
AT4G17500	AT2G40140
AT4G17500	AT2G44840
AT4G17500	AT2G38470
AT4G15440	AT1G74430
AT4G15090	AT4G08360
AT4G15090	AT4G08350
AT4G17740	AT4G17600
AT4G17740	AT2G36990
AT4G17740	AT1G08540
AT4G14400	AT3G56400
AT4G14400	AT2G40750
AT4G14400	AT2G17040
AT4G14400	AT2G20570
AT4G16420	AT4G36730
AT4G16490	AT5G62000
AT4G16490	AT5G45420
AT4G15093	AT1G29280
AT4G17215	AT2G46130
AT4G14690	AT3G17609
AT4G14690	AT1G67970
AT4G14690	AT1G01060
AT4G14320	AT1G17880
AT4G15420	AT2G26150
AT4G15610	AT3G04070
AT4G15610	AT3G01970
AT4G16980	AT4G36540
AT4G16146	AT3G20810
AT4G14815	AT5G62320
AT4G14815	AT1G61110
AT4G14815	AT2G17950
AT4G14815	AT2G16910
AT4G14130	AT5G15150
AT4G14130	AT5G03150
AT4G14465	AT1G67030
AT4G14465	AT1G74660
AT4G14465	AT1G29280
AT4G14365	AT5G47220
AT4G14365	AT5G24110
AT4G14365	AT5G22380
AT4G14365	AT3G56400
AT4G14365	AT3G44350
AT4G14365	AT4G32800
AT4G14365	AT4G31800
AT4G14365	AT4G23810
AT4G14365	AT2G40750
AT4G14365	AT1G67970
AT4G14365	AT1G28370
AT4G14365	AT1G80840
AT4G14365	AT2G17040
AT4G14365	AT2G46400
AT4G14615	AT4G21610
AT4G16160	AT5G57390
AT4G16160	AT5G18450
AT4G16160	AT4G18650
AT4G16160	AT3G20910
AT4G16160	AT3G24650
AT4G16160	AT3G11440
AT4G16160	AT1G77950
AT4G16515	AT3G15540
AT4G16515	AT1G52830
AT4G16720	AT1G17880
AT4G15830	AT5G23420
AT4G15830	AT5G11510
AT4G15830	AT4G37750
AT4G15830	AT4G00480
AT4G15830	AT1G63100
AT4G15830	AT1G16070
AT4G17090	AT2G20570
AT4G14890	AT4G17600
AT4G14890	AT4G14540
AT4G14890	AT2G36990
AT4G17770	AT4G01250
AT4G17600	AT2G36990
AT4G17600	AT1G08540
AT4G17390	AT1G17880
AT4G17560	AT4G17600
AT4G17560	AT2G36990
AT4G17460	AT5G28770
AT4G17460	AT3G58120
AT4G17460	AT3G17100
AT4G17460	AT3G04730
AT4G15510	AT4G17600
AT4G15510	AT2G36990
AT4G15510	AT1G08540
AT4G15750	AT3G17600
AT4G15750	AT1G43640
AT4G15000	AT1G17880
AT4G17690	AT1G22130
AT4G17690	AT1G35490
AT4G17690	AT1G77980
AT4G17690	AT2G13570
AT4G17710	AT5G23650
AT4G17710	AT2G24840
AT4G17710	AT1G55580
AT4G17800	AT1G13300
AT4G17800	AT1G29280
AT4G17810	AT2G41940
AT4G17520	AT1G19520
AT4G16410	AT4G17600
AT4G17480	AT4G09960
AT4G17650	AT1G52890
AT4G14870	AT4G17600
AT4G14870	AT4G14540
AT4G14870	AT5G13730
AT4G14870	AT1G08540
AT4G14560	AT3G15540
AT4G17340	AT5G59780
AT4G17340	AT3G11280
AT4G17585	AT2G01500
AT4G17310	AT1G63100
AT4G17370	AT2G22540
AT4G17550	AT5G52660
AT4G17580	AT5G48080
AT4G17580	AT5G46310
AT4G17580	AT4G18770
AT4G17140	AT5G59570
AT4G17140	AT3G46640
AT4G17140	AT3G20810
AT4G17140	AT5G59570
AT4G17140	AT3G46640
AT4G16620	AT3G26790
AT4G16710	AT5G63080
AT4G16750	AT5G43840
AT4G16900	AT5G63080
AT4G16950	AT2G20570
AT4G16990	AT2G20570
AT4G17000	AT5G11510
AT4G15980	AT1G35490
AT4G15980	AT2G13570
AT4G16020	AT5G23650
AT4G16020	AT2G24840
AT4G16020	AT2G32310
AT4G16130	AT5G57520
AT4G16140	AT1G01060
AT4G16190	AT2G33480
AT4G16240	AT5G27580
AT4G16240	AT1G28420
AT4G16270	AT1G69120
AT4G16390	AT2G36990
AT4G15590	AT1G12630
AT4G15640	AT5G47455
AT4G15640	AT5G06550
AT4G15640	AT4G32605
AT4G15640	AT3G25940
AT4G15660	AT4G32800
AT4G15730	AT3G45880
AT4G15770	AT5G06550
AT4G15770	AT3G25940
AT4G15770	AT2G24500
AT4G15850	AT5G06550
AT4G15920	AT2G44940
AT4G15150	AT1G28420
AT4G15150	AT2G27470
AT4G15320	AT5G48080
AT4G15320	AT4G18770
AT4G15390	AT1G13300
AT4G15390	AT1G29280
AT4G15390	AT1G08320
AT4G15390	AT1G75540
AT4G15430	AT5G17300
AT4G15430	AT3G02380
AT4G15430	AT3G09600
AT4G15430	AT1G01060
AT4G15430	AT2G46830
AT4G15520	AT4G32605
AT4G14610	AT4G23810
AT4G14610	AT4G18880
AT4G14610	AT2G30250
AT4G14670	AT5G46320
AT4G14670	AT3G32090
AT4G14670	AT2G01500
AT4G14695	AT5G20240
AT4G14695	AT5G15800
AT4G14695	AT5G01200
AT4G14695	AT3G58780
AT4G14695	AT3G54340
AT4G14695	AT4G18960
AT4G14695	AT4G09960
AT4G14695	AT3G03450
AT4G14695	AT3G02310
AT4G14695	AT1G69120
AT4G14695	AT1G24260
AT4G14695	AT2G45650
AT4G14750	AT3G58120
AT4G14770	AT4G37750
AT4G14540	AT1G49010
AT4G14550	AT1G04250
AT4G14570	AT5G62000
AT4G14200	AT4G37750
AT4G14200	AT3G06220
AT4G14230	AT1G67970
AT4G14270	AT3G17609
AT4G14270	AT2G21240
AT4G14300	AT1G19520
AT4G14330	AT5G11510
AT4G14380	AT4G01680
AT4G14390	AT5G22570
AT4G14440	AT5G65310
AT4G14080	AT5G62320
AT4G14080	AT2G16910
AT4G14090	AT1G56650
AT4G14090	AT4G09820
AT4G14090	AT2G37260
AT4G14160	AT5G62000
AT1G56600	AT1G30500
AT1G56650	AT1G66390
AT1G25270	AT5G07500
AT1G25270	AT3G44460
AT1G25240	AT1G35490
AT1G25230	AT3G58120
AT1G25230	AT4G30410
AT1G25230	AT4G01680
AT1G25230	AT3G28910
AT1G25230	AT3G23050
AT1G25230	AT3G17100
AT1G25260	AT5G06550
AT1G25260	AT1G17880
AT1G25330	AT4G09960
AT1G25330	AT2G42830
AT1G24735	AT5G18450
AT1G24735	AT4G18650
AT1G24735	AT3G24650
AT1G24735	AT1G77950
AT1G24735	AT1G75490
AT1G28270	AT5G40350
AT1G28270	AT3G27810
AT1G28270	AT3G01530
AT1G28270	AT1G35490
AT1G28270	AT2G13570
AT1G28260	AT1G22640
AT1G28220	AT5G48080
AT1G28190	AT4G18170
AT1G28190	AT2G47190
AT1G28190	AT1G80840
AT1G28330	AT4G37260
AT1G28330	AT5G49450
AT1G28330	AT5G49448
AT1G28330	AT3G06380
AT1G28330	AT2G21240
AT1G56660	AT1G12610
AT1G56660	AT1G78280
AT1G56660	AT1G63030
AT1G56660	AT1G09950
AT1G56610	AT1G30500
AT5G22060	AT4G36988
AT5G22060	AT4G36990
AT1G28320	AT5G61590
AT1G28320	AT5G05090
AT1G28290	AT1G46264
AT1G28290	AT5G65640
AT1G28290	AT4G08150
AT5G04120	AT4G05170
AT5G04260	AT5G11060
AT5G04170	AT1G22070
AT5G04190	AT1G73830
AT5G04180	AT5G40350
AT5G04180	AT3G27810
AT5G04180	AT3G01530
AT5G04180	AT1G35490
AT5G04180	AT2G13570
AT5G04140	AT4G17600
AT5G04140	AT5G13730
AT5G04140	AT1G08540
AT5G04400	AT5G21120
AT5G04400	AT2G24840
AT5G04340	AT4G17230
AT5G04340	AT4G17500
AT5G04340	AT5G63790
AT5G04340	AT5G62020
AT5G04340	AT5G59820
AT5G04340	AT5G59450
AT5G04340	AT5G47230
AT5G04340	AT5G05410
AT5G04340	AT5G04760
AT5G04340	AT4G27410
AT5G04340	AT4G18880
AT5G04340	AT3G19580
AT5G04340	AT3G15210
AT5G04340	AT1G28370
AT5G04340	AT1G27730
AT5G04340	AT1G80840
AT5G04340	AT2G40140
AT5G04340	AT2G38470
AT5G08740	AT1G08540
AT1G73390	AT5G24120
AT1G73390	AT3G61890
AT1G73390	AT1G19700
AT1G73500	AT4G17230
AT1G73500	AT4G17500
AT1G73500	AT4G37260
AT1G73500	AT5G51190
AT1G73500	AT5G47220
AT1G73500	AT3G49530
AT1G73500	AT4G34410
AT1G73500	AT3G15210
AT1G73500	AT1G28370
AT1G73500	AT1G27730
AT1G73500	AT1G32640
AT1G73500	AT1G80840
AT1G73500	AT1G74930
AT1G73500	AT2G44840
AT1G73500	AT2G38470
AT1G73480	AT5G62430
AT1G73480	AT3G47500
AT1G73480	AT4G25480
AT1G73480	AT4G25470
AT1G73410	AT1G64000
AT1G73410	AT2G46130
AT1G73330	AT3G56980
AT1G73330	AT1G13300
AT1G44110	AT5G11510
AT1G44110	AT4G37750
AT1G44110	AT1G63100
AT1G44110	AT1G16070
AT1G51110	AT3G53920
AT1G51140	AT3G61890
AT1G51090	AT4G25480
AT1G51090	AT1G76580
AT1G51090	AT1G67970
AT1G51060	AT5G23420
AT1G35183	AT5G39540
AT1G35183	AT1G50870
AT1G35183	AT2G01500
AT1G35210	AT4G23810
AT1G35210	AT4G18880
AT1G35210	AT1G18570
AT1G35210	AT1G19210
AT1G35210	AT1G28370
AT1G35210	AT1G27730
AT1G35210	AT1G80840
AT1G35210	AT2G46400
AT1G35210	AT2G44840
AT1G35210	AT2G38470
AT1G35140	AT4G17490
AT1G35140	AT5G67300
AT1G35140	AT5G51190
AT1G35140	AT5G49520
AT1G35140	AT3G54810
AT1G35140	AT3G49530
AT1G35140	AT4G34410
AT1G35140	AT4G31800
AT1G35140	AT1G12610
AT1G35140	AT1G77640
AT1G35140	AT1G21910
AT1G35140	AT1G33760
AT1G33590	AT5G47220
AT1G30240	AT5G06550
AT1G30240	AT3G25940
AT1G30260	AT1G75410
AT1G73540	AT4G37260
AT1G73540	AT5G51190
AT1G73540	AT3G50060
AT1G73540	AT4G34410
AT1G73540	AT4G25490
AT1G73540	AT4G25470
AT1G73540	AT1G12610
AT1G73540	AT1G19210
AT1G73540	AT1G28370
AT1G73540	AT1G27730
AT1G73540	AT1G80840
AT1G73540	AT1G33760
AT1G73540	AT1G74930
AT1G73540	AT2G44840
AT1G32190	AT1G46264
AT1G32180	AT1G61110
AT1G45474	AT4G17600
AT1G45474	AT5G13730
AT1G45474	AT1G08540
AT1G46768	AT5G52660
AT1G58440	AT3G58120
AT1G37537	AT2G01500
AT1G26310	AT1G69120
AT1G57943	AT5G48080
AT1G57820	AT5G23420
AT1G42190	AT1G66380
AT1G58420	AT5G22380
AT1G58420	AT3G44350
AT1G58420	AT4G34410
AT1G58420	AT4G31800
AT1G58420	AT4G23810
AT1G58420	AT1G12610
AT1G58420	AT1G19210
AT1G58420	AT1G28370
AT1G58420	AT1G27730
AT1G58420	AT1G80840
AT1G58420	AT2G46400
AT1G58420	AT2G44840
AT1G58430	AT5G20240
AT1G58430	AT5G15800
AT1G58430	AT5G60910
AT1G58430	AT3G54340
AT1G58430	AT4G18960
AT1G58430	AT3G15270
AT1G58430	AT3G03450
AT1G58430	AT3G02310
AT1G58430	AT1G69120
AT1G58430	AT1G15360
AT1G58430	AT1G24260
AT1G58430	AT2G45650
AT1G26150	AT5G09462
AT1G26150	AT5G09460
AT1G26150	AT5G09463
AT1G26150	AT5G09461
AT1G26150	AT5G38140
AT1G26150	AT4G26640
AT1G26150	AT2G47070
AT5G11050	AT2G24840
AT5G13510	AT4G17600
AT5G13510	AT1G08540
AT5G13490	AT5G61890
AT5G13490	AT5G02840
AT5G13490	AT1G19000
AT5G13490	AT2G25900
AT1G57990	AT1G25560
AT1G57980	AT1G25560
AT1G57990	AT1G18570
AT1G57980	AT1G18570
AT1G57990	AT1G68840
AT1G57980	AT1G68840
AT1G57990	AT1G21910
AT1G57980	AT1G21910
AT1G57990	AT1G80840
AT1G57980	AT1G80840
AT1G58080	AT4G17600
AT1G58080	AT1G08540
AT1G26230	AT4G17600
AT1G26230	AT5G13730
AT1G26230	AT2G36990
AT1G26230	AT1G08540
AT1G26220	AT4G17600
AT1G26220	AT1G08540
AT5G09420	AT1G43860
AT5G09430	AT1G35490
AT5G09500	AT1G05290
AT5G09440	AT1G02340
AT5G09510	AT5G06550
AT5G09510	AT1G17880
AT5G09510	AT3G25940
AT5G09480	AT5G65790
AT5G09480	AT3G18400
AT5G09220	AT2G44940
AT5G09270	AT5G06550
AT5G09230	AT5G24120
AT5G09400	AT3G16857
AT5G11020	AT4G00480
AT5G11110	AT3G22830
AT5G09380	AT3G25940
AT5G28750	AT4G17600
AT5G28750	AT2G36990
AT5G28770	AT4G17460
AT5G28770	AT3G58120
AT5G28770	AT2G25900
AT5G24770	AT5G43270
AT5G24780	AT5G43270
AT5G24770	AT1G32640
AT5G24780	AT1G32640
AT5G19850	AT5G24120
AT5G19750	AT3G15500
AT5G19820	AT5G67060
AT5G19520	AT2G43140
AT5G19560	AT5G19790
AT5G19580	AT5G15800
AT5G19580	AT5G40350
AT5G19580	AT3G27810
AT5G19580	AT3G01530
AT5G19580	AT1G35490
AT5G19580	AT2G13570
AT5G19550	AT2G47520
AT5G28500	AT4G17600
AT5G28500	AT2G36990
AT5G28500	AT1G08540
AT5G28520	AT4G13480
AT5G28520	AT3G30210
AT5G19700	AT2G24840
AT5G19790	AT1G57560
AT5G19790	AT5G25810
AT5G19790	AT5G14340
AT5G19800	AT5G19790
AT5G19810	AT5G17320
AT5G19810	AT1G51120
AT5G19810	AT1G50680
AT5G13080	AT5G39610
AT5G13080	AT3G04070
AT5G13080	AT3G01970
AT5G13080	AT1G62300
AT5G13080	AT2G43000
AT5G13110	AT5G06710
AT5G13110	AT2G43140
AT5G13140	AT1G68130
AT5G13170	AT1G54160
AT5G20760	AT5G55020
AT5G20760	AT1G51120
AT5G20760	AT1G50680
AT5G20760	ATMG00550
AT5G20760	AT2G07714
AT5G20810	AT3G10590
AT5G20650	AT1G56010
AT5G20740	AT3G50890
AT5G20740	AT1G69120
AT5G10695	AT4G17230
AT5G10695	AT5G04340
AT5G10695	AT5G62020
AT5G10695	AT5G59820
AT5G10695	AT4G34410
AT5G10695	AT4G31800
AT5G10695	AT1G12610
AT5G10695	AT3G15210
AT5G10695	AT1G42990
AT5G10695	AT1G28370
AT5G10695	AT1G27730
AT5G10695	AT1G80840
AT5G10695	AT2G26150
AT5G10695	AT2G38470
AT5G10690	AT2G36990
AT5G21150	AT4G09960
AT5G21170	AT5G28770
AT5G21170	AT5G49450
AT5G21170	AT5G49448
AT5G21170	AT5G47390
AT5G21170	AT3G06380
AT5G21170	AT2G25900
AT5G08280	AT4G17600
AT5G08280	AT1G08540
AT5G08350	AT4G17460
AT5G19290	AT2G37630
AT5G19430	AT4G16420
AT5G19430	AT1G71130
AT5G28860	AT5G07700
AT5G28840	AT2G36990
AT5G19360	AT1G35490
AT5G19410	AT5G16770
AT5G19410	AT1G64000
AT5G19410	AT2G46130
AT5G20220	AT3G53920
AT5G20160	AT5G47455
AT5G20160	AT5G06550
AT5G20160	AT3G25940
AT5G20240	AT5G15800
AT5G20240	AT3G54340
AT5G20240	AT4G18960
AT5G20240	AT3G02310
AT5G20240	AT1G69120
AT5G20240	AT1G59640
AT5G20240	AT2G45650
AT5G20180	AT3G25940
AT5G20600	AT5G06550
AT5G20600	AT2G27100
AT5G19300	AT5G06550
AT5G19300	AT3G25940
AT5G20400	AT2G43140
AT5G20230	AT5G47220
AT5G20230	AT4G31800
AT5G20230	AT4G23810
AT5G20230	AT1G67970
AT5G20230	AT1G52890
AT5G20230	AT1G27730
AT5G20230	AT1G80840
AT5G20230	AT1G10585
AT5G20230	AT2G46400
AT5G28640	AT4G08150
AT5G28640	AT1G75240
AT5G28680	AT1G35490
AT5G28630	AT4G17490
AT5G28630	AT1G68840
AT5G20250	AT5G28770
AT5G20250	AT5G49450
AT5G20250	AT5G49448
AT5G20250	AT3G48360
AT5G20370	AT3G16160
AT5G20370	ATMG00550
AT5G20370	AT2G07714
AT5G20370	AT2G26950
AT5G20390	AT1G35490
AT5G19875	AT3G61890
AT5G20960	AT5G65210
AT5G20885	AT1G74840
AT5G20885	AT2G38090
AT5G19960	AT4G29940
AT5G19960	AT1G28420
AT5G19890	AT1G13300
AT5G19940	AT3G59060
AT5G20030	AT3G17609
AT5G20030	AT2G46830
AT5G20935	AT4G17600
AT5G20935	AT5G13730
AT5G20900	AT1G32640
AT5G32450	AT5G08330
AT5G28400	AT5G62000
AT5G28320	AT5G62000
AT5G20840	AT5G62000
AT5G20870	AT1G12630
AT4G36530	AT5G13730
AT4G37240	AT2G23290
AT4G37240	AT4G17460
AT4G37240	AT4G37260
AT4G37240	AT3G58120
AT4G37040	AT4G17600
AT4G37040	AT1G08540
AT4G36610	AT3G18400
AT4G36490	AT5G40350
AT4G36490	AT1G35490
AT4G36490	AT2G13570
AT4G36420	AT5G06550
AT4G36420	AT4G32605
AT4G36420	AT3G25940
AT4G36890	AT1G63910
AT4G36890	AT1G32770
AT4G37160	AT1G13300
AT4G36550	AT2G17040
AT4G36830	AT4G16750
AT4G36830	AT2G44940
AT4G36390	AT1G08540
AT4G37050	AT4G09960
AT4G36680	AT5G06550
AT4G36680	AT3G25940
AT4G36880	AT1G69600
AT4G36880	AT1G77200
AT4G37220	AT5G53980
AT4G37220	AT5G43840
AT4G37220	AT3G53200
AT4G37220	AT4G01680
AT4G37220	AT1G02340
AT4G37070	AT5G54230
AT4G37060	AT5G54230
AT4G37070	AT1G67030
AT4G37060	AT1G67030
AT4G37070	AT3G01220
AT4G37060	AT3G01220
AT4G37070	AT1G29280
AT4G37060	AT1G29280
AT4G37070	AT2G22770
AT4G37060	AT2G22770
AT4G37260	AT4G17490
AT4G37260	AT5G51190
AT4G37260	AT5G24590
AT4G37260	AT3G49530
AT4G37260	AT4G34410
AT4G37260	AT2G44840
AT1G31860	AT1G17880
AT1G31817	AT5G06550
AT1G31800	AT4G17600
AT1G31800	AT2G36990
AT1G31800	AT1G08540
AT4G36500	AT5G47220
AT4G36500	AT4G23810
AT4G36500	AT1G25560
AT4G36500	AT1G18570
AT4G36500	AT1G13260
AT4G36500	AT1G68840
AT4G36500	AT1G28370
AT4G36500	AT1G27730
AT4G36500	AT1G80840
AT4G36500	AT2G38470
AT4G36500	AT2G30250
AT4G36700	AT5G07500
AT4G36700	AT3G24650
AT4G36540	AT4G14540
AT4G36540	AT1G33240
AT4G37270	AT3G53920
AT4G36460	AT5G48080
AT4G36460	AT4G18770
AT4G36740	AT2G18550
AT4G36580	AT5G06550
AT4G36580	AT3G25940
AT1G31870	AT2G30470
AT3G56880	AT4G37260
AT3G56880	AT5G51190
AT3G56880	AT5G24590
AT3G56880	AT3G50060
AT3G56880	AT3G49530
AT3G56880	AT4G34410
AT3G56880	AT1G12610
AT3G56880	AT1G27730
AT3G56880	AT2G44840
AT3G56860	AT3G10490
AT3G56860	AT3G10480
AT3G56860	AT2G30470
AT3G56710	AT5G47220
AT3G56710	AT5G22380
AT3G56710	AT3G56400
AT3G56710	AT4G23810
AT3G56710	AT2G40750
AT3G56710	AT1G67970
AT3G56710	AT2G17040
AT3G56910	AT4G17600
AT3G56910	AT2G36990
AT3G51810	AT5G18450
AT3G51810	AT1G77950
AT3G51810	AT2G36270
AT3G51840	AT5G49450
AT3G51840	AT5G49448
AT3G51840	AT1G22640
AT3G51890	AT5G04340
AT3G51890	AT4G18880
AT3G51890	AT1G42990
AT3G51890	AT2G30250
AT3G51800	AT5G06550
AT3G51800	AT3G25940
AT3G51800	AT1G19520
AT3G51820	AT4G17600
AT3G51820	AT2G36990
AT3G51820	AT1G08540
AT3G51895	AT2G43140
AT1G31920	AT4G17600
AT1G31920	AT4G14540
AT1G31920	AT1G49010
AT1G31920	AT2G36990
AT3G56900	AT4G32605
AT1G16560	AT1G58110
AT1G16590	AT4G31060
AT1G16670	AT4G17230
AT1G16670	AT2G38470
AT1G16670	AT2G30250
AT3G43600	AT2G43140
AT3G44830	AT3G24650
AT3G44890	AT4G17600
AT3G44860	AT4G32800
AT3G44870	AT4G32800
AT3G44860	AT1G67970
AT3G44870	AT1G67970
AT3G44860	AT1G10585
AT3G44870	AT1G10585
AT3G56720	AT1G49560
AT1G38950	AT1G12630
AT1G41690	AT5G23650
AT1G41600	AT5G23650
AT1G41115	AT5G23650
AT1G41660	AT5G23650
AT1G41630	AT5G23650
AT1G41690	AT1G56160
AT1G41600	AT1G56160
AT1G41115	AT1G56160
AT1G41660	AT1G56160
AT1G41630	AT1G56160
AT1G41690	AT2G24840
AT1G41600	AT2G24840
AT1G41115	AT2G24840
AT1G41660	AT2G24840
AT1G41630	AT2G24840
AT1G41690	ATMG00550
AT1G41690	AT2G07714
AT1G41600	ATMG00550
AT1G41600	AT2G07714
AT1G41115	ATMG00550
AT1G41115	AT2G07714
AT1G41660	ATMG00550
AT1G41660	AT2G07714
AT1G41630	ATMG00550
AT1G41630	AT2G07714
AT1G41690	AT2G35670
AT1G41600	AT2G35670
AT1G41115	AT2G35670
AT1G41660	AT2G35670
AT1G41630	AT2G35670
AT1G40230	AT2G24840
AT1G51850	AT5G67450
AT1G51850	AT4G24240
AT1G51850	AT4G01720
AT1G51890	AT5G67450
AT1G51890	AT3G50260
AT1G51890	AT2G25000
AT1G51920	AT5G46350
AT1G51920	AT5G24110
AT1G51940	AT3G50700
AT1G57660	AT1G17880
AT1G57860	AT1G17880
AT1G57660	AT3G25940
AT1G57860	AT3G25940
AT1G57750	AT5G15800
AT1G57750	AT5G25390
AT1G57750	AT5G60910
AT1G57750	AT5G57520
AT1G57750	AT5G01200
AT1G57750	AT3G54340
AT1G57750	AT4G18960
AT1G57750	AT3G02310
AT1G57750	AT1G69120
AT1G57750	AT1G24260
AT1G57750	AT2G33810
AT1G57750	AT2G45650
AT1G39430	AT3G32090
AT1G77330	AT5G25810
AT1G77330	AT5G54230
AT1G77330	AT5G10280
AT1G77330	AT1G67030
AT1G77330	AT3G01220
AT1G77330	AT1G13300
AT1G77330	AT1G69810
AT1G77330	AT1G29280
AT1G77330	AT1G75540
AT1G58120	AT5G40350
AT1G58122	AT5G40350
AT1G58120	AT1G35490
AT1G58122	AT1G35490
AT1G57540	AT1G02680
AT1G57560	AT5G19790
AT1G57630	AT5G46350
AT1G57630	AT5G24110
AT1G57630	AT5G22380
AT1G57630	AT4G31800
AT1G57630	AT4G23810
AT1G57630	AT1G67970
AT1G57630	AT1G80840
AT1G57630	AT1G10585
AT1G57630	AT2G46400
AT1G57650	AT5G46350
AT1G57650	AT5G24110
AT1G57650	AT4G18170
AT1G57670	AT5G39750
AT1G57670	AT5G39810
AT1G57670	AT4G18770
AT1G57680	AT3G58120
AT1G57770	AT1G08540
AT5G17160	AT5G11510
AT5G17160	AT1G63100
AT5G16920	AT5G62320
AT5G16920	AT1G61110
AT5G16920	AT2G16910
AT5G16960	AT5G62320
AT5G16960	AT1G61110
AT5G16960	AT2G16910
AT5G17030	AT5G49330
AT5G17420	AT5G12870
AT5G17420	AT4G28500
AT5G17420	AT4G22680
AT5G17420	AT1G63910
AT5G17420	AT1G32770
AT5G17420	AT1G16490
AT5G17450	AT3G04030
AT5G17480	AT1G22130
AT5G17480	AT1G35490
AT5G17480	AT2G13570
AT5G17510	AT3G10490
AT5G17510	AT3G10480
AT5G17630	AT1G53320
AT5G16820	AT2G03340
AT5G16830	AT3G19580
AT5G16750	AT5G06550
AT5G16930	AT5G06550
AT5G16930	AT3G25940
AT5G16980	AT4G29080
AT5G17050	AT3G17609
AT5G17100	AT3G45880
AT5G17110	AT3G45880
AT5G16720	AT5G64342
AT5G16720	AT5G64340
AT5G16720	AT5G64343
AT5G16720	AT5G64341
AT5G16720	AT4G32880
AT5G16770	AT3G02940
AT5G16770	AT2G24430
AT5G15910	AT3G17609
AT5G15950	AT3G02380
AT5G15948	AT3G02380
AT5G15950	AT1G01060
AT5G15948	AT1G01060
AT5G15950	AT2G31380
AT5G15948	AT2G31380
AT5G15950	AT2G46830
AT5G15948	AT2G46830
AT5G16200	AT3G50060
AT5G16200	AT1G27730
AT5G16200	AT1G33760
AT5G16130	AT1G17880
AT5G16250	AT5G11510
AT5G16250	AT1G63100
AT5G15630	AT5G12870
AT5G15630	AT4G28500
AT5G15630	AT4G22680
AT5G15630	AT1G63910
AT5G15630	AT1G32770
AT5G15630	AT1G16490
AT5G15680	AT5G44180
AT5G15810	AT5G06550
AT5G15810	AT3G25940
AT5G15850	AT5G17300
AT5G15850	AT3G02380
AT5G15850	AT1G01520
AT5G15850	AT1G01060
AT5G15850	AT2G31380
AT5G15850	AT2G46830
AT5G15720	AT1G23420
AT5G15720	AT2G33880
AT5G15750	AT5G06550
AT5G15750	AT3G25940
AT5G15730	AT3G49530
AT5G15800	AT5G20240
AT5G15800	AT5G60910
AT5G15800	AT5G57520
AT5G15800	AT5G10030
AT5G15800	AT5G01200
AT5G15800	AT3G54340
AT5G15800	AT4G18960
AT5G15800	AT4G09960
AT5G15800	AT3G27810
AT5G15800	AT3G03450
AT5G15800	AT3G02310
AT5G15800	AT1G69120
AT5G15800	AT2G42830
AT5G15800	AT1G24260
AT5G15800	AT1G24625
AT5G15800	AT2G45650
AT5G15600	AT1G67970
AT5G15100	AT1G22130
AT5G15110	AT5G40350
AT5G15110	AT3G27810
AT5G15110	AT1G35490
AT5G15110	AT2G13570
AT5G14970	AT2G20570
AT5G14910	AT4G17600
AT5G14910	AT2G36990
AT5G15510	AT5G11510
AT5G15510	AT1G63100
AT5G15550	AT5G06550
AT5G15550	AT3G25940
AT5G15580	AT4G17460
AT5G15580	AT1G10120
AT5G15580	AT2G38090
AT1G31660	AT5G06550
AT1G31660	AT3G25940
AT1G31650	AT5G09462
AT1G31650	AT5G09460
AT1G31650	AT5G09463
AT1G31650	AT5G09461
AT5G14720	AT5G62000
AT5G14880	AT1G19700
AT5G14890	AT1G35490
AT5G14740	AT1G34310
AT5G14760	AT3G17609
AT5G14930	AT4G31800
AT5G14930	AT2G40750
AT5G14930	AT2G46400
AT1G31710	AT1G52890
AT1G31710	AT1G24625
AT5G35330	AT2G21240
AT5G35320	AT4G11660
AT5G35320	AT3G24500
AT5G35320	AT1G55300
AT5G35320	AT2G26150
AT5G36270	AT5G19790
AT5G36220	AT1G10585
AT1G48920	AT5G06550
AT1G48920	AT3G25940
AT1G48910	AT5G47670
AT1G48910	AT5G07500
AT1G48910	AT3G44460
AT1G48870	AT5G35770
AT1G50750	AT5G27580
AT1G50750	AT5G39540
AT1G50750	AT1G50870
AT1G50750	AT1G66380
AT1G50750	AT2G01500
AT1G50740	AT4G34410
AT1G50740	AT4G31800
AT1G50740	AT4G23810
AT1G50740	AT4G18880
AT1G50740	AT3G23250
AT1G50740	AT1G27730
AT1G50740	AT1G80840
AT1G50740	AT2G46400
AT1G50740	AT2G38470
AT1G29720	AT2G21650
AT1G31720	AT5G12870
AT1G31720	AT4G28500
AT1G31720	AT4G22680
AT1G31720	AT1G63910
AT5G34900	AT4G25530
AT5G34900	AT1G02250
AT5G59620	AT5G10140
AT5G34920	AT5G10140
AT5G35090	AT1G22130
AT5G35090	AT1G35490
AT5G35090	AT1G77980
AT5G35090	AT2G13570
AT5G35140	AT4G00540
AT5G35140	AT1G43330
AT5G35170	AT5G13730
AT5G35170	AT3G53920
AT5G35190	AT5G19790
AT5G35220	AT2G36990
AT5G35210	AT2G36990
AT5G35260	AT5G27580
AT5G35260	AT5G46320
AT5G35260	AT5G39540
AT5G35260	AT1G50870
AT5G35260	AT1G66380
AT5G35260	AT2G01500
AT5G35290	AT2G01500
AT4G04140	AT5G46320
AT5G34820	AT5G46320
AT4G04140	AT3G32090
AT5G34820	AT3G32090
AT5G30500	AT3G09370
AT5G30500	AT2G24840
AT5G30510	AT4G17600
AT5G30510	AT2G36990
AT5G30510	AT1G08540
AT5G33290	AT1G22070
AT5G33370	AT3G54340
AT5G33370	AT3G01140
AT5G33370	AT1G69120
AT5G33370	AT1G24260
AT5G33370	AT2G45650
AT5G34450	AT2G26320
AT5G34790	AT3G56660
AT5G29090	AT3G32090
AT5G28140	AT2G01500
AT5G28150	AT1G76580
AT5G28930	AT5G23650
AT5G28930	AT1G55580
AT5G28940	ATMG00550
AT5G28940	AT2G07714
AT5G27560	AT5G13730
AT5G27820	AT4G32605
AT5G27820	AT1G17880
AT5G27830	AT3G56400
AT5G27830	AT2G40750
AT5G27870	AT1G35490
AT5G27930	AT1G76580
AT5G27850	AT1G17880
AT5G27950	AT5G09462
AT5G27950	AT5G09460
AT5G27950	AT5G09463
AT5G27950	AT5G09461
AT5G27980	AT5G40350
AT5G27980	AT1G35490
AT5G27980	AT2G13570
AT5G27330	AT5G06550
AT5G27395	AT5G06550
AT5G27395	AT3G25940
AT5G27395	AT1G19520
AT5G27510	AT5G46310
AT5G27510	AT3G16160
AT5G27510	AT1G34650
AT5G27510	ATMG00550
AT5G27510	AT2G07714
AT5G27510	AT2G35670
AT5G27510	AT2G26950
AT5G27420	AT4G17230
AT5G27420	AT4G17490
AT5G27420	AT4G17500
AT5G27420	AT5G04340
AT5G27420	AT5G47230
AT5G27420	AT4G23810
AT5G27420	AT4G18880
AT5G27420	AT1G18570
AT5G27420	AT1G27730
AT5G27420	AT1G80840
AT5G27420	AT2G40140
AT5G27420	AT2G38470
AT5G27420	AT2G30250
AT5G27450	AT1G67970
AT5G27520	AT1G78280
AT5G27350	AT5G13180
AT5G27350	AT3G11280
AT5G27350	AT1G68840
AT5G27570	AT5G17490
AT5G27945	AT5G17490
AT5G27580	AT2G01500
AT5G27600	AT5G13330
AT5G27280	AT5G05090
AT5G27280	AT1G67970
AT5G27290	AT5G13730
AT5G27290	AT1G08540
AT5G26770	AT4G31800
AT5G26770	AT3G24050
AT5G26780	AT5G62470
AT5G27140	AT5G06550
AT5G27120	AT5G06550
AT4G07523	AT4G25530
AT1G43205	AT4G25530
AT5G27180	AT4G25530
AT4G07523	AT5G40430
AT1G43205	AT5G40430
AT5G27180	AT5G40430
AT5G27220	AT3G57670
AT5G26910	AT3G13000
AT5G26920	AT5G47220
AT5G26920	AT3G56400
AT5G26920	AT4G31800
AT5G26920	AT4G23810
AT5G26920	AT4G18880
AT5G26920	AT1G18570
AT5G26920	AT1G67970
AT5G26920	AT1G28370
AT5G26920	AT1G27730
AT5G26920	AT1G80840
AT5G26920	AT2G46400
AT5G26920	AT2G38470
AT5G26920	AT2G30250
AT5G26260	AT5G10280
AT5G26260	AT3G01220
AT5G26260	AT1G13300
AT5G26260	AT1G29280
AT5G26260	AT1G75540
AT5G26260	AT2G22770
AT5G26350	AT2G01500
AT5G26340	AT5G46350
AT5G26340	AT1G67970
AT5G26340	AT2G47190
AT5G26640	AT3G16160
AT5G26640	AT2G26950
AT5G26700	AT5G15800
AT5G26700	AT5G57520
AT5G26700	AT5G40350
AT5G26700	AT3G27810
AT5G26700	AT3G02310
AT5G26700	AT3G01530
AT5G26700	AT1G35490
AT5G26700	AT2G13570
AT5G26860	AT3G25940
AT5G26890	AT5G27580
AT5G26890	AT5G46320
AT5G26890	AT1G66380
AT5G26890	AT2G20350
AT5G26890	AT2G01500
AT5G26280	AT5G10280
AT5G26280	AT3G54990
AT5G26280	AT1G13300
AT5G26280	AT1G29280
AT5G26280	AT1G75540
AT5G26280	AT2G22770
AT5G25930	AT2G23320
AT5G25930	AT4G17500
AT5G25930	AT5G63790
AT5G25930	AT5G59820
AT5G25930	AT5G07100
AT5G25930	AT3G50260
AT5G25930	AT4G18880
AT5G25930	AT1G18570
AT5G25930	AT3G23250
AT5G25930	AT1G62300
AT5G25930	AT2G38470
AT5G25840	AT3G24140
AT5G25840	AT2G20570
AT5G25900	AT3G24650
AT5G27640	AT1G19520
AT5G25780	AT1G19520
AT5G27640	AT2G27100
AT5G25780	AT2G27100
AT5G26020	AT5G46320
AT5G26020	AT5G39540
AT5G26020	AT1G50870
AT5G26020	AT1G66380
AT5G26020	AT2G01500
AT5G26030	AT5G49520
AT5G26030	AT3G23250
AT5G26120	AT5G07210
AT5G26120	AT2G27070
AT5G26120	AT3G13540
AT5G26130	AT3G56660
AT5G26060	AT5G40350
AT5G26060	AT1G22130
AT5G26060	AT1G35490
AT5G26060	AT1G77980
AT5G26060	AT2G13570
AT5G26110	AT5G06550
AT5G26040	AT5G16820
AT5G26190	AT4G18770
AT5G25560	AT1G26580
AT5G25580	AT1G19850
AT5G25750	AT1G66380
AT5G25750	AT2G01500
AT5G25810	AT5G19790
AT5G25860	AT5G65130
AT5G25860	AT5G46310
AT5G25860	AT5G23650
AT5G25860	AT4G18770
AT5G25860	AT2G24840
AT5G25860	AT1G55580
AT5G25860	AT2G32310
AT5G25860	AT2G26950
AT5G25880	AT1G35490
AT5G25880	AT2G13570
AT5G25460	AT4G17460
AT5G25460	AT5G43700
AT5G25460	AT3G58120
AT5G25090	AT5G11510
AT5G25090	AT4G37750
AT5G25090	AT1G63100
AT5G25090	AT1G16070
AT5G25180	AT5G18450
AT5G25180	AT1G77950
AT5G25260	AT5G47220
AT5G25250	AT5G47220
AT5G25260	AT5G46350
AT5G25250	AT5G46350
AT5G25260	AT5G24110
AT5G25250	AT5G24110
AT5G25260	AT4G31800
AT5G25250	AT4G31800
AT5G25260	AT4G23810
AT5G25250	AT4G23810
AT5G25260	AT4G18880
AT5G25250	AT4G18880
AT5G25260	AT1G67970
AT5G25250	AT1G67970
AT5G25260	AT1G80840
AT5G25250	AT1G80840
AT5G25260	AT1G10585
AT5G25250	AT1G10585
AT5G25260	AT2G46400
AT5G25250	AT2G46400
AT5G25260	AT2G38470
AT5G25250	AT2G38470
AT5G25260	AT2G30250
AT5G25250	AT2G30250
AT5G25210	AT1G67970
AT5G25160	AT1G30650
AT5G25400	AT1G22130
AT5G25440	AT5G61890
AT5G25440	AT3G54810
AT5G25440	AT4G31800
AT5G25440	AT4G23810
AT5G25440	AT4G18880
AT5G25440	AT2G40750
AT5G25440	AT3G23250
AT5G25440	AT2G46400
AT5G25450	AT5G61890
AT5G25450	AT5G01380
AT5G25450	AT3G24500
AT5G25450	AT2G26150
AT5G25050	AT5G45260
AT5G25050	AT3G56400
AT5G25140	AT5G59780
AT5G25140	AT3G20810
AT5G24690	AT5G62000
AT5G24710	AT5G62000
AT5G24710	AT2G23740
AT5G24820	AT5G62320
AT5G24820	AT2G16910
AT5G24840	AT5G06550
AT5G24840	AT3G25940
AT5G24850	AT3G17609
AT5G24890	AT3G06380
AT5G24890	AT2G21240
AT5G24890	AT2G25900
AT5G67310	AT2G47190
AT5G67300	AT4G17230
AT5G67300	AT3G54810
AT5G67300	AT4G34410
AT5G67300	AT4G31800
AT5G67300	AT1G32640
AT5G67300	AT2G44840
AT5G67340	AT5G22570
AT5G67340	AT3G50260
AT5G67340	AT4G18170
AT5G67340	AT3G23250
AT5G67350	AT1G10585
AT5G67400	AT5G19790
AT5G67400	AT1G13300
AT5G67400	AT1G29280
AT5G67390	AT3G20810
AT5G67390	AT1G18330
AT5G67390	AT2G44940
AT5G67510	AT1G17880
AT5G67480	AT3G07650
AT5G67020	AT3G53200
AT5G67020	AT1G02340
AT5G67020	AT1G52830
AT5G67060	AT5G53980
AT5G67060	AT2G40750
AT5G67030	AT5G62430
AT5G67030	AT5G24120
AT5G67030	AT3G59060
AT5G67030	AT3G47500
AT5G67080	AT2G23320
AT5G67100	AT5G23420
AT5G67100	AT1G19850
AT5G67210	AT1G32770
AT5G67110	AT3G61250
AT5G67110	AT4G18960
AT5G67110	AT3G06220
AT5G67270	AT5G11510
AT5G67270	AT1G63100
AT5G67150	AT5G09462
AT5G67150	AT5G09460
AT5G67150	AT5G09463
AT5G67150	AT5G09461
AT5G66540	AT5G06550
AT5G66650	AT4G17490
AT5G66650	AT5G51190
AT5G66560	AT4G37750
AT5G66710	AT5G58610
AT5G66750	AT5G23420
AT5G66750	AT1G19850
AT5G66750	AT3G01330
AT5G66690	AT5G65790
AT5G66690	AT1G13300
AT5G66690	AT1G29280
AT5G66690	AT1G31050
AT5G66780	AT5G57390
AT5G66780	AT5G18450
AT5G66780	AT3G62090
AT5G66780	AT4G18650
AT5G66780	AT3G24650
AT5G66780	AT1G77950
AT5G66780	AT2G36270
AT5G66810	AT4G28610
AT5G66910	AT3G56400
AT5G66900	AT3G56400
AT5G66910	AT2G40750
AT5G66900	AT2G40750
AT5G66800	AT1G77200
AT5G66640	AT5G47220
AT5G66640	AT4G23810
AT5G66640	AT2G46400
AT5G66640	AT2G38470
AT5G66490	AT5G59780
AT5G66490	AT3G11280
AT5G66055	AT1G08540
AT5G66300	AT5G12870
AT5G66310	AT2G38090
AT5G66340	AT5G48080
AT5G66390	AT5G25810
AT5G66390	AT5G57620
AT5G66390	AT5G54230
AT5G66390	AT5G53980
AT5G66390	AT5G10280
AT5G66390	AT1G67030
AT5G66390	AT3G01220
AT5G66390	AT1G13300
AT5G66390	AT1G74660
AT5G66390	AT1G69810
AT5G66390	AT1G29280
AT5G66390	AT1G08320
AT5G66390	AT1G75540
AT5G66390	AT1G04250
AT5G66390	AT2G36890
AT5G66390	AT1G31050
AT5G66390	AT2G22770
AT5G66280	AT1G13300
AT5G66280	AT1G29280
AT5G66470	AT4G17600
AT5G66470	AT2G36990
AT5G66470	AT1G08540
AT5G66520	AT1G08540
AT5G66040	AT5G20240
AT5G66040	AT2G28550
AT5G66040	AT1G24625
AT5G66160	AT1G02340
AT5G65870	AT1G52890
AT5G65940	AT5G09462
AT5G65940	AT5G09460
AT5G65940	AT5G09463
AT5G65940	AT5G09461
AT5G65900	AT5G06550
AT5G65900	AT3G25940
AT5G66020	AT1G22130
AT5G66020	AT2G13570
AT5G66070	AT5G59820
AT5G66070	AT4G31550
AT5G66070	AT3G23250
AT5G66070	AT1G27730
AT5G66070	AT1G80840
AT5G66070	AT2G38470
AT5G66080	AT1G02340
AT5G66110	AT5G18450
AT5G66110	AT1G77950
AT5G66110	AT1G75490
AT5G66180	AT1G72650
AT5G66190	AT4G17600
AT5G66220	AT5G27910
AT5G66220	AT5G65130
AT5G66230	AT5G11510
AT5G66230	AT4G37750
AT5G66230	AT1G63100
AT5G66170	AT1G08320
AT5G66210	AT4G17230
AT5G66210	AT4G17490
AT5G66210	AT4G37260
AT5G66210	AT5G51190
AT5G66210	AT5G24590
AT5G66210	AT3G49530
AT5G66210	AT4G34410
AT5G66210	AT4G31800
AT5G66210	AT1G12610
AT5G66210	AT1G28370
AT5G66210	AT1G27730
AT5G66210	AT1G80840
AT5G66210	AT2G44840
AT5G66210	AT2G38470
AT5G65600	AT1G18570
AT5G65790	AT1G31050
AT5G65860	AT5G06550
AT5G65860	AT3G25940
AT5G65540	AT1G15720
AT5G65550	AT5G18450
AT5G65280	AT4G34990
AT5G65300	AT4G17230
AT5G65300	AT5G04340
AT5G65300	AT5G67300
AT5G65300	AT5G59820
AT5G65300	AT5G49520
AT5G65300	AT5G24590
AT5G65300	AT3G49530
AT5G65300	AT4G34410
AT5G65300	AT4G31800
AT5G65300	AT1G12610
AT5G65300	AT3G15210
AT5G65300	AT3G23250
AT5G65300	AT1G78280
AT5G65300	AT1G27730
AT5G65300	AT1G80840
AT5G65300	AT2G40140
AT5G65300	AT2G44840
AT5G65410	AT2G45190
AT5G65410	AT5G53210
AT5G65410	AT4G31805
AT5G65410	AT1G75240
AT5G65410	AT1G14440
AT5G65390	AT5G53980
AT5G65390	AT1G75540
AT5G65310	AT5G43700
AT5G65360	AT5G23420
AT5G65480	AT4G34680
AT5G65220	AT4G17600
AT5G65180	AT1G15720
AT5G64870	AT3G49530
AT5G64870	AT4G34410
AT5G64870	AT1G12610
AT5G64870	AT1G80840
AT5G64870	AT2G46400
AT5G64870	AT2G44840
AT5G64850	AT3G02380
AT5G64850	AT2G31380
AT5G64905	AT3G23250
AT5G64840	AT5G24120
AT5G64940	AT5G59570
AT5G64940	AT3G46640
AT5G64940	AT3G02380
AT5G64940	AT1G64860
AT5G64940	AT2G31380
AT5G64940	AT2G46830
AT5G64660	AT2G23320
AT5G64660	AT4G17490
AT5G64660	AT4G17500
AT5G64660	AT5G59820
AT5G64660	AT5G51190
AT5G64660	AT5G49520
AT5G64660	AT3G54810
AT5G64660	AT3G49530
AT5G64660	AT4G34410
AT5G64660	AT3G15210
AT5G64660	AT3G23250
AT5G64660	AT1G27730
AT5G64660	AT2G40140
AT5G64660	AT2G46400
AT5G64660	AT2G44840
AT5G64650	AT4G32605
AT5G64770	AT2G20570
AT5G64770	AT2G22540
AT5G64790	AT1G22130
AT5G64790	AT1G35490
AT5G64790	AT2G13570
AT5G64930	AT5G39660
AT5G64500	AT3G06380
AT5G64460	AT1G64860
AT5G64550	AT3G13810
AT5G64552	AT3G13810
AT5G64140	AT1G17880
AT5G64080	AT3G11280
AT5G64080	AT1G68840
AT5G64210	AT5G18450
AT5G64360	AT2G30470
AT5G64420	AT5G06550
AT5G64420	AT3G25940
AT5G64310	AT5G24590
AT5G64310	AT3G49530
AT5G64260	AT4G37260
AT5G64240	AT5G18240
AT5G64240	AT3G04030
AT5G64240	AT1G75410
AT5G64240	AT1G07640
AT5G64240	AT1G79430
AT5G64240	AT2G03500
AT5G64330	AT5G43700
AT5G64330	AT3G58120
AT5G64330	AT1G49950
AT5G64290	AT1G08540
AT5G64510	AT3G24500
AT5G64510	AT2G26150
AT5G64100	AT5G19790
AT5G64100	AT5G54230
AT5G64100	AT5G10280
AT5G64100	AT3G01220
AT5G64100	AT1G13300
AT5G64100	AT1G69810
AT5G64100	AT1G29280
AT5G64100	AT1G75540
AT5G64100	AT2G22770
AT5G63920	AT5G11510
AT5G63880	AT1G01060
AT5G63850	AT1G07640
AT5G63850	AT1G79430
AT5G63950	AT1G19850
AT5G64040	AT4G17600
AT5G64170	AT5G62430
AT5G64170	AT5G24120
AT5G64170	AT3G47500
AT5G64170	AT4G25480
AT5G64170	AT3G20810
AT5G64170	AT3G07650
AT5G64170	AT1G06040
AT5G64170	AT1G18330
AT5G64170	AT2G46830
AT5G64190	AT3G44460
AT5G64120	AT4G01720
AT5G63600	AT5G65790
AT5G63600	AT3G01220
AT5G63600	AT1G13300
AT5G63600	AT1G69810
AT5G63600	AT1G29280
AT5G63600	AT1G31050
AT5G63660	AT5G65790
AT5G63660	AT1G13300
AT5G63660	AT1G29280
AT5G63660	AT1G31050
AT5G63700	AT5G38140
AT5G63770	AT5G49520
AT5G63780	AT5G13730
AT5G63790	AT4G17500
AT5G63790	AT5G04340
AT5G63790	AT5G59820
AT5G63790	AT1G77450
AT5G63790	AT2G38470
AT5G63710	AT3G04030
AT5G63710	AT1G07640
AT5G63710	AT1G79430
AT5G63710	AT2G03500
AT5G63710	AT2G38300
AT5G63580	AT5G60910
AT5G63580	AT5G57520
AT5G63580	AT1G63910
AT5G63580	AT1G32770
AT5G63580	AT2G33810
AT5G63560	AT3G18400
AT5G63450	AT4G05100
AT5G63450	AT1G43160
AT5G63480	AT2G25900
AT5G63140	AT4G18880
AT5G63140	AT1G75240
AT5G63320	AT2G03500
AT5G63190	AT3G06380
AT5G63190	AT2G21240
AT5G63310	AT4G17600
AT5G63310	AT2G36990
AT5G63310	AT1G08540
AT5G63180	AT4G36540
AT5G62860	AT1G77640
AT5G62790	AT1G08540
AT5G62750	AT5G40350
AT5G62750	AT1G35490
AT5G62750	AT2G13570
AT5G62740	AT5G60890
AT5G62740	AT4G09960
AT5G62920	AT5G25810
AT5G62800	AT5G07500
AT5G62800	AT3G24650
AT5G62850	AT2G13570
AT5G62550	AT1G63100
AT5G62570	AT1G28370
AT5G62570	AT1G27730
AT5G62570	AT1G80840
AT5G62570	AT2G38470
AT5G62520	AT5G49520
AT5G62520	AT1G78280
AT5G62490	AT5G57390
AT5G62490	AT5G18450
AT5G62490	AT4G18650
AT5G62490	AT3G24650
AT5G62490	AT1G77950
AT5G62490	AT1G75490
AT5G62490	AT2G36270
AT5G62710	AT4G37750
AT5G62710	AT4G00480
AT5G62710	AT1G16070
AT5G62640	AT4G08360
AT5G62640	AT4G08350
AT5G62290	AT3G25940
AT5G62320	AT1G61110
AT5G62430	AT5G24120
AT5G62430	AT3G47500
AT5G62430	AT2G46830
AT5G62440	AT5G06550
AT5G62440	AT3G25940
AT5G62440	AT5G06550
AT5G62440	AT3G25940
AT5G62470	AT1G64380
AT5G62200	AT3G20810
AT5G62080	AT1G61110
AT5G62080	AT2G16910
AT5G62210	AT4G37750
AT5G62130	AT3G09600
AT5G62130	AT2G46830
AT5G62000	AT5G62000
AT5G62220	AT1G64860
AT5G62230	AT5G67110
AT5G62230	AT3G61250
AT5G62230	AT3G06220
AT5G62280	AT3G58120
AT5G62280	AT1G73830
AT5G62340	AT1G13300
AT5G62340	AT1G29280
AT5G62340	AT1G31050
AT5G62380	AT5G12870
AT5G62380	AT4G28500
AT5G62410	AT5G11510
AT5G62410	AT3G22780
AT5G62140	AT5G13730
AT5G61820	AT1G77450
AT5G61820	AT2G46680
AT5G61890	AT5G01380
AT5G61900	AT3G49530
AT5G61790	AT5G02840
AT5G61770	AT5G06550
AT5G61770	AT3G25940
AT5G61810	AT4G25480
AT5G61810	AT1G76580
AT5G62000	AT5G45420
AT5G62000	AT3G10490
AT5G62000	AT3G10480
AT5G62020	AT5G59820
AT5G62020	AT5G05410
AT5G62020	AT5G04760
AT5G62020	AT3G19580
AT5G62020	AT3G24500
AT5G62020	AT3G15500
AT5G61720	AT5G15800
AT5G61720	AT5G40350
AT5G61720	AT3G54340
AT5G61720	AT3G27810
AT5G61720	AT3G02310
AT5G61720	AT3G01530
AT5G61720	AT1G35490
AT5G61720	AT2G13570
AT5G61720	AT1G24260
AT5G61640	AT5G29000
AT5G61740	AT5G64060
AT5G61740	AT5G58610
AT5G61440	AT3G48360
AT5G61440	AT1G49480
AT5G61380	AT5G59570
AT5G61380	AT3G46640
AT5G61380	AT3G20810
AT5G61380	AT3G07650
AT5G61380	AT1G49720
AT5G61380	AT2G46830
AT5G61550	AT5G19790
AT5G61550	AT5G25810
AT5G61560	AT4G31800
AT5G61560	AT4G23810
AT5G61560	AT4G18170
AT5G61560	AT4G01250
AT5G61560	AT3G23250
AT5G61560	AT1G80840
AT5G61650	AT5G19790
AT5G61710	AT1G35490
AT5G61590	AT5G08520
AT5G61590	AT5G07580
AT5G61600	AT4G17490
AT5G61600	AT4G17500
AT5G61600	AT4G37260
AT5G61600	AT5G51190
AT5G61600	AT5G47230
AT5G61600	AT3G50060
AT5G61600	AT3G46600
AT5G61600	AT4G34410
AT5G61600	AT4G25470
AT5G61600	AT1G77640
AT5G61600	AT1G27730
AT5G61600	AT1G80840
AT5G61600	AT1G74930
AT5G61600	AT2G40140
AT5G61600	AT2G44840
AT5G61600	AT2G38470
AT5G61670	AT5G24120
AT5G61670	AT3G47500
AT5G61605	AT4G18960
AT5G61605	AT1G61110
AT5G61605	AT2G17950
AT5G61605	AT2G16910
AT5G60910	AT5G15800
AT5G60910	AT5G25390
AT5G60910	AT5G01200
AT5G60910	AT3G54340
AT5G60910	AT4G18960
AT5G60910	AT3G15270
AT5G60910	AT3G02310
AT5G60910	AT1G69120
AT5G60910	AT2G33810
AT5G60910	AT2G45650
AT5G61010	AT3G56400
AT5G61010	AT4G18880
AT5G61010	AT2G40750
AT5G61010	AT2G38470
AT5G61020	AT5G06550
AT5G61120	AT3G57670
AT5G61170	AT1G17880
AT5G61210	AT4G31800
AT5G61210	AT4G23810
AT5G61210	AT4G18880
AT5G61210	AT1G27730
AT5G61210	AT1G80840
AT5G61210	AT2G46400
AT5G61210	AT2G38470
AT5G61210	AT2G30250
AT5G61220	AT4G32605
AT5G61220	AT3G25940
AT5G61030	AT5G06550
AT5G61030	AT3G25940
AT5G61030	AT1G19520
AT5G61320	AT2G17950
AT5G61350	AT5G19790
AT5G60670	AT1G17880
AT5G60680	AT5G49450
AT5G60680	AT5G49448
AT5G60680	AT5G47390
AT5G60680	AT2G25900
AT5G60660	AT5G53980
AT5G60660	AT4G05170
AT5G60660	AT4G01680
AT5G60720	AT4G28500
AT5G60720	AT4G22680
AT5G60720	AT1G63910
AT5G60720	AT1G62990
AT5G60720	AT1G32770
AT5G60800	AT3G56400
AT5G60840	AT5G37260
AT5G60880	AT5G53210
AT5G60900	AT5G22380
AT5G60900	AT3G56400
AT5G60900	AT2G40750
AT5G60900	AT3G01080
AT5G60900	AT1G67970
AT5G60900	AT2G17040
AT5G60930	AT5G11510
AT5G60930	AT1G63100
AT5G60930	AT1G16070
AT5G61000	AT5G23420
AT5G60960	AT5G06550
AT5G60960	AT3G25940
AT5G60960	AT1G19520
AT5G60990	AT5G06550
AT5G60990	AT3G25940
AT5G60710	AT3G07650
AT5G60250	AT5G64060
AT5G60290	AT5G39750
AT5G60290	AT5G39810
AT5G60410	AT5G62000
AT5G60410	AT3G16857
AT5G60410	AT3G10490
AT5G60410	AT3G10480
AT5G60600	AT2G20570
[truncated: 16,447 more rows]

## Sheet: PPIN
Protein 1	Protein 2
AT1G09700	AT1G01040
AT2G28380	AT1G01040
AT5G41070	AT1G01040
AT2G46830	AT1G01060
AT3G60250	AT1G01060
AT5G02810	AT1G01060
AT5G24470	AT1G01060
AT5G67380	AT1G01060
AT5G24270	AT1G01140
AT5G55990	AT1G01140
AT2G22840	AT1G01160
AT4G09000	AT1G01160
AT1G63650	AT1G01380
AT5G41315	AT1G01380
AT1G01480	AT1G01480
AT1G01510	AT1G01510
AT1G26830	AT1G01640
AT4G02570	AT1G01640
AT1G75840	AT1G01700
AT3G51300	AT1G01700
AT3G61140	AT1G02090
AT5G14250	AT1G02090
AT5G42970	AT1G02090
AT1G02280	AT1G02280
AT5G54190	AT1G02280
AT1G02340	AT1G02340
AT1G09530	AT1G02340
AT2G32950	AT1G02340
AT2G46340	AT1G02340
AT4G25560	AT1G02340
AT5G06950	AT1G02450
ATCG00670	AT1G02560
AT1G02580	AT1G02580
AT2G35670	AT1G02580
AT3G20740	AT1G02580
AT5G58230	AT1G02580
AT1G17440	AT1G02680
AT3G10070	AT1G02680
AT4G20280	AT1G02680
AT5G43130	AT1G02680
AT2G37340	AT1G02840
AT5G41700	AT1G02860
ATCG00020	AT1G02910
AT3G48750	AT1G02970
AT4G37650	AT1G03840
AT5G40770	AT1G03860
AT2G46270	AT1G03970
AT4G01120	AT1G03970
AT4G21070	AT1G04020
AT1G19850	AT1G04240
AT2G18790	AT1G04240
AT3G62980	AT1G04240
AT4G14560	AT1G04240
AT3G62980	AT1G04250
AT4G14560	AT1G04250
AT1G04400	AT1G04400
AT5G42980	AT1G04410
AT3G51300	AT1G04450
AT1G12820	AT1G04550
AT1G54140	AT1G04950
AT1G05000	AT1G05000
AT1G05055	AT1G03190
AT2G36910	AT1G05180
AT4G36800	AT1G05180
AT1G70510	AT1G05420
AT4G08150	AT1G05420
AT5G11060	AT1G05420
AT5G25220	AT1G05420
AT1G05570	AT1G05560
AT1G26830	AT1G05690
AT1G32230	AT1G06040
AT4G34210	AT1G06110
AT5G08590	AT1G06110
AT3G43810	AT1G06910
AT1G19700	AT1G06920
AT1G23380	AT1G06920
AT1G62990	AT1G06920
AT1G75410	AT1G06920
AT2G35940	AT1G06920
AT4G08150	AT1G06920
AT4G32040	AT1G06920
AT4G34610	AT1G06920
AT4G36870	AT1G06920
AT5G11060	AT1G06920
AT5G25220	AT1G06920
AT5G41410	AT1G06920
AT1G06950	AT1G02280
AT2G16640	AT1G06950
AT3G16620	AT1G06950
AT4G02510	AT1G06950
AT4G23430	AT1G06950
AT1G30270	AT1G07430
AT5G42980	AT1G07890
AT3G21350	AT1G07950
AT3G13300	AT1G08370
AT5G13570	AT1G08370
AT5G66760	AT1G08480
AT5G61210	AT1G08560
AT5G42190	AT1G08710
AT1G28050	AT1G08970
AT5G15840	AT1G08970
AT3G59220	AT1G09030
AT3G60600	AT1G09070
ATCG00670	AT1G09130
AT2G37340	AT1G09140
AT5G42980	AT1G09310
AT1G64280	AT1G09415
AT1G09530	AT1G09530
AT1G09570	AT1G09530
AT2G18790	AT1G09530
AT3G59060	AT1G09530
AT5G61380	AT1G09530
AT1G09570	AT1G02340
AT1G09570	AT1G09570
AT2G02950	AT1G09570
AT2G18790	AT1G09570
AT2G20180	AT1G09570
AT2G37678	AT1G09570
AT5G02810	AT1G09570
AT5G63310	AT1G09570
AT1G09700	AT1G09700
AT5G41070	AT1G09700
AT2G41100	AT1G09840
AT5G37780	AT1G09840
AT4G29810	AT1G10210
AT5G37780	AT1G10210
AT3G61590	AT1G10230
AT5G49610	AT1G10230
AT2G15400	AT1G10270
AT2G18790	AT1G10470
AT3G48750	AT1G10690
AT1G68050	AT1G10940
AT2G25490	AT1G10940
AT2G39940	AT1G10940
AT3G61590	AT1G10940
AT3G62980	AT1G10940
AT4G02570	AT1G10940
AT5G25350	AT1G10940
AT5G49610	AT1G10940
AT5G57360	AT1G10940
AT5G42980	AT1G10960
AT2G41100	AT1G11270
ATCG00670	AT1G11750
AT1G62990	AT1G11910
AT1G75410	AT1G11910
AT2G23760	AT1G11910
AT2G35940	AT1G11910
AT4G08150	AT1G11910
AT4G32040	AT1G11910
AT4G32980	AT1G11910
AT5G11060	AT1G11910
AT5G25220	AT1G11910
AT5G41410	AT1G11910
AT5G13160	AT1G12220
AT1G12360	AT1G08560
AT1G13890	AT1G12360
AT5G61210	AT1G12360
AT2G41090	AT1G12680
AT3G43810	AT1G12680
AT3G51920	AT1G12680
AT5G37780	AT1G12680
AT1G30490	AT1G12980
AT1G52150	AT1G12980
AT2G34710	AT1G12980
AT4G32880	AT1G12980
AT5G60690	AT1G12980
AT1G29170	AT1G13180
AT3G27000	AT1G13180
AT3G07370	AT1G13320
AT1G13600	AT1G13600
AT1G75390	AT1G13600
AT3G30530	AT1G13600
AT3G62420	AT1G13600
AT5G49450	AT1G13600
AT2G41090	AT1G14370
AT3G43810	AT1G14370
AT3G51920	AT1G14370
AT5G21274	AT1G14370
AT5G37780	AT1G14370
AT1G14440	AT1G14440
AT1G75240	AT1G14440
AT3G50890	AT1G14440
AT3G05120	AT1G14920
AT4G24210	AT1G14920
AT5G27320	AT1G14920
AT1G22840	AT1G15220
AT1G15390	AT1G15390
AT3G55560	AT1G15550
AT4G35390	AT1G15550
AT3G48750	AT1G15570
AT2G17950	AT1G15750
AT1G28490	AT1G16240
AT5G16830	AT1G16240
AT5G39510	AT1G16240
AT5G46860	AT1G16240
AT3G21350	AT1G16430
AT1G55310	AT1G16610
AT3G50670	AT1G16610
AT1G48050	AT1G16970
AT4G13870	AT1G16970
AT5G17990	AT1G16970
AT5G42980	AT1G17290
AT2G22090	AT1G17370
AT3G56860	AT1G17370
AT1G17440	AT1G17440
AT1G27720	AT1G17440
AT1G50300	AT1G17440
AT5G25150	AT1G17440
AT5G43130	AT1G17440
AT3G19290	AT1G18890
AT3G51920	AT1G18890
AT2G39940	AT1G19180
AT4G14560	AT1G19220
AT1G75080	AT1G19350
AT4G18710	AT1G19350
AT5G08130	AT1G19350
AT1G75410	AT1G19700
AT2G23760	AT1G19700
AT2G35940	AT1G19700
AT2G40000	AT1G19700
AT1G19850	AT1G19850
AT1G52830	AT1G19850
AT2G33310	AT1G19850
AT4G14560	AT1G19850
AT1G20010	AT1G04820
AT1G60950	AT1G20020
AT5G66190	AT1G20020
AT2G33460	AT1G20090
AT5G16490	AT1G20090
AT5G18410	AT1G20090
AT1G20140	AT1G06110
AT1G21760	AT1G20140
AT1G55610	AT1G20140
AT1G67340	AT1G20140
AT2G01620	AT1G20140
AT2G18915	AT1G20140
AT3G26000	AT1G20140
AT3G59000	AT1G20140
AT3G62230	AT1G20140
AT4G02440	AT1G20140
AT4G02570	AT1G20140
AT4G27050	AT1G20140
AT5G48170	AT1G20140
AT5G57360	AT1G20140
AT4G28470	AT1G20200
AT2G27960	AT1G20930
AT2G41090	AT1G20930
AT2G41100	AT1G20930
AT3G43810	AT1G20930
AT3G51920	AT1G20930
AT4G14640	AT1G20930
AT5G21274	AT1G20930
AT5G37780	AT1G20930
AT2G41100	AT1G20950
AT3G51920	AT1G20950
AT4G14640	AT1G20950
AT4G02570	AT1G21410
AT5G03415	AT1G21410
AT2G33610	AT1G21700
AT4G16280	AT1G21700
AT5G42980	AT1G21750
AT1G21780	AT1G21780
AT1G26830	AT1G21780
AT1G69670	AT1G21780
AT1G70490	AT1G21980
AT3G23000	AT1G21980
AT4G35950	AT1G21980
AT5G56600	AT1G21980
AT5G58670	AT1G21980
AT5G64070	AT1G21980
AT1G64280	AT1G22070
AT4G19660	AT1G22070
AT5G45110	AT1G22070
AT1G22710	AT1G09960
AT1G22710	AT1G22710
AT2G02860	AT1G22710
AT1G22770	AT1G01060
AT1G27360	AT1G22770
AT1G65480	AT1G22770
AT1G68050	AT1G22770
AT2G18915	AT1G22770
AT2G47700	AT1G22770
AT3G11540	AT1G22770
AT3G22380	AT1G22770
AT5G15840	AT1G22770
AT5G57360	AT1G22770
AT5G61380	AT1G22770
AT1G30950	AT1G22920
AT3G61140	AT1G22920
AT4G14110	AT1G22920
AT5G14250	AT1G22920
AT5G42970	AT1G22920
AT5G56280	AT1G22920
AT4G18200	AT1G23080
AT3G48750	AT1G23190
AT5G42980	AT1G23310
AT1G23380	AT1G19700
AT1G62990	AT1G23380
AT1G75410	AT1G23380
AT2G16400	AT1G23380
AT2G23760	AT1G23380
AT2G27220	AT1G23380
AT2G30400	AT1G23380
AT2G35940	AT1G23380
AT4G32040	AT1G23380
AT4G34610	AT1G23380
AT4G36870	AT1G23380
AT5G02030	AT1G23380
AT5G41410	AT1G23380
AT4G27330	AT1G23420
AT4G01190	AT1G23490
AT1G75950	AT1G23780
AT1G23820	AT1G23820
AT1G70310	AT1G23820
AT5G53120	AT1G23820
AT2G37340	AT1G23860
AT3G50670	AT1G23860
AT4G29350	AT1G24150
AT3G20310	AT1G24190
AT4G38130	AT1G24190
AT1G43850	AT1G24260
AT1G69120	AT1G24260
AT2G22540	AT1G24260
AT2G42830	AT1G24260
AT2G45650	AT1G24260
AT2G45660	AT1G24260
AT3G44460	AT1G24260
AT3G54340	AT1G24260
AT3G57230	AT1G24260
AT3G58780	AT1G24260
AT4G09960	AT1G24260
AT4G18960	AT1G24260
AT4G24540	AT1G24260
AT4G32551	AT1G24260
AT5G23260	AT1G24260
AT5G60910	AT1G24260
AT1G30490	AT1G24590
AT1G52150	AT1G24590
AT2G34710	AT1G24590
AT4G32880	AT1G24590
AT5G60690	AT1G24590
AT1G75950	AT1G25280
AT1G73590	AT1G25490
AT5G57090	AT1G25490
AT3G21350	AT1G25540
AT1G26260	AT1G19700
AT1G75410	AT1G26260
AT2G23760	AT1G26260
AT2G35940	AT1G26260
AT4G32040	AT1G26260
AT4G32980	AT1G26260
AT4G36870	AT1G26260
AT5G02030	AT1G26260
AT5G25220	AT1G26260
AT5G41410	AT1G26260
AT3G21350	AT1G26665
AT1G26670	AT1G16240
AT1G28490	AT1G26670
AT4G02195	AT1G26670
AT5G26980	AT1G26670
AT2G26990	AT1G26830
AT2G39760	AT1G26830
AT3G48360	AT1G26830
AT3G51770	AT1G26830
AT4G07670	AT1G26830
AT4G08455	AT1G26830
AT5G13060	AT1G26830
AT5G19000	AT1G26830
AT5G20570	AT1G26830
AT5G42970	AT1G26830
AT5G48510	AT1G26830
AT1G26945	AT1G02340
AT2G41090	AT1G27190
AT3G43810	AT1G27190
AT3G51920	AT1G27190
AT5G21274	AT1G27190
AT5G37780	AT1G27190
AT3G21510	AT1G27320
AT5G35750	AT1G27320
AT1G27340	AT1G10940
AT2G03170	AT1G27340
AT3G21850	AT1G27340
AT4G34210	AT1G27340
AT4G34470	AT1G27340
AT5G08590	AT1G27340
AT5G42190	AT1G27340
AT2G41100	AT1G27690
AT5G25150	AT1G27720
AT3G21640	AT1G27940
AT3G43810	AT1G28390
AT3G51920	AT1G28390
AT4G14640	AT1G28390
AT5G21274	AT1G28390
AT5G37780	AT1G28390
AT5G06950	AT1G28480
AT4G02195	AT1G28490
AT5G16830	AT1G28490
AT5G26980	AT1G28490
AT4G28470	AT1G29150
AT1G30825	AT1G29170
AT2G22640	AT1G29170
AT2G40220	AT1G29170
AT2G44690	AT1G29170
AT3G49290	AT1G29170
AT5G47100	AT1G29230
AT5G55990	AT1G29230
AT3G07560	AT1G29260
AT5G56290	AT1G29260
AT2G41100	AT1G29340
AT3G21350	AT1G29940
AT5G17790	AT1G30100
AT1G64480	AT1G30270
AT2G26650	AT1G30270
AT4G01420	AT1G30270
AT4G17615	AT1G30270
AT4G21270	AT1G30270
AT4G26570	AT1G30270
AT5G47100	AT1G30270
AT5G55990	AT1G30270
AT3G21640	AT1G30400
AT3G54010	AT1G30400
AT1G30460	AT1G28200
AT1G30590	AT1G19700
AT1G75410	AT1G30590
AT2G23760	AT1G30590
AT2G35940	AT1G30590
AT5G41410	AT1G30590
AT4G14147	AT1G30825
AT1G30950	AT1G10940
AT2G03170	AT1G30950
AT4G34210	AT1G30950
AT4G34470	AT1G30950
AT5G08590	AT1G30950
AT5G61850	AT1G30950
AT4G00650	AT1G30970
AT4G02560	AT1G30970
AT5G16320	AT1G30970
AT1G75950	AT1G31350
AT5G42190	AT1G31350
AT3G21350	AT1G31360
AT4G13870	AT1G31360
AT1G31630	AT1G01530
AT1G31630	AT1G18750
AT1G65360	AT1G31630
AT1G69120	AT1G31630
AT2G03710	AT1G31630
AT2G45650	AT1G31630
AT4G36590	AT1G31630
AT5G58890	AT1G31630
AT1G65360	AT1G31640
AT1G69120	AT1G31640
AT2G03710	AT1G31640
AT2G45650	AT1G31640
AT3G18650	AT1G31640
AT5G65330	AT1G31640
AT3G51300	AT1G31650
AT1G54180	AT1G31880
AT1G76950	AT1G31880
AT2G35600	AT1G31880
AT3G14000	AT1G31880
AT5G20540	AT1G31880
AT3G15730	AT1G31930
AT3G26650	AT1G32060
AT3G62410	AT1G32060
AT5G42980	AT1G32060
AT2G01980	AT1G32230
AT1G32400	AT1G32400
AT1G32640	AT1G03430
AT1G32750	AT1G17440
AT1G73960	AT1G32750
AT5G45600	AT1G32750
AT2G41100	AT1G34300
AT3G09920	AT1G35580
AT1G56280	AT1G35670
AT1G35720	AT1G35720
AT5G42980	AT1G43670
AT1G43700	AT1G43700
AT3G58120	AT1G43700
AT1G69120	AT1G43850
AT4G32551	AT1G43850
AT4G28470	AT1G45000
AT3G57530	AT1G45249
AT1G46408	AT1G18750
AT1G46408	AT1G22590
AT1G65330	AT1G46408
AT1G69120	AT1G46408
AT1G77070	AT1G46408
AT2G03710	AT1G46408
AT3G18650	AT1G46408
AT4G11250	AT1G46408
AT4G18960	AT1G46408
AT5G27070	AT1G46408
AT5G27580	AT1G46408
AT5G38740	AT1G46408
AT5G40120	AT1G46408
AT5G40220	AT1G46408
AT5G58890	AT1G46408
AT5G65330	AT1G46408
AT2G27960	AT1G47230
AT1G47260	AT1G47260
AT5G52840	AT1G47260
AT5G63510	AT1G47260
AT5G66760	AT1G47420
AT5G04200	AT1G47710
AT3G48750	AT1G47870
AT5G03415	AT1G47870
AT1G48020	AT1G48020
AT5G42980	AT1G48030
AT4G13870	AT1G48050
AT3G43810	AT1G48150
AT2G26300	AT1G48270
AT5G02820	AT1G48380
AT3G27210	AT1G48480
AT5G05190	AT1G48480
AT5G52840	AT1G49140
AT3G57530	AT1G49720
AT1G49950	AT1G49950
ATCG00670	AT1G49970
AT3G08850	AT1G50030
AT3G07370	AT1G50250
AT1G50300	AT1G27720
AT5G43130	AT1G50300
AT1G76030	AT1G50420
AT1G50480	AT1G19730
AT2G45640	AT1G50640
AT4G14640	AT1G51170
AT2G41110	AT1G51500
AT4G03560	AT1G51500
AT5G47030	AT1G51650
AT2G41110	AT1G51710
AT4G14560	AT1G51950
AT3G51300	AT1G52240
AT3G18730	AT1G52410
AT2G36740	AT1G52740
AT3G12810	AT1G52740
AT1G52830	AT1G52830
AT5G20730	AT1G52830
AT5G37020	AT1G52830
AT1G52890	AT1G52890
AT2G26300	AT1G52920
AT2G32950	AT1G53090
AT5G15850	AT1G53090
AT2G41090	AT1G53510
AT3G43810	AT1G53510
AT3G51920	AT1G53510
AT5G21274	AT1G53510
AT5G37780	AT1G53510
AT1G71770	AT1G53650
AT4G34110	AT1G53650
AT5G04510	AT1G53700
AT1G53720	AT1G02840
AT1G53720	AT1G09140
AT1G53720	AT1G23860
AT1G55310	AT1G53720
AT2G20490	AT1G53720
AT2G37340	AT1G53720
AT3G13570	AT1G53720
AT3G55460	AT1G53720
AT3G61860	AT1G53720
AT4G25500	AT1G53720
AT4G35800	AT1G53720
AT5G18810	AT1G53720
AT5G64200	AT1G53720
AT4G28470	AT1G53750
AT4G28470	AT1G53850
AT4G23810	AT1G54040
AT2G22090	AT1G54080
AT3G56860	AT1G54080
AT4G31720	AT1G54140
AT3G21350	AT1G54250
AT1G54360	AT1G02680
AT1G54360	AT1G17440
AT1G54360	AT1G32750
AT1G54360	AT1G54140
AT1G54360	AT1G54360
AT4G31720	AT1G54360
AT5G25150	AT1G54360
AT2G41090	AT1G54610
AT2G41100	AT1G54610
AT3G43810	AT1G54610
AT3G51920	AT1G54610
AT4G14640	AT1G54610
AT5G21274	AT1G54610
AT5G37780	AT1G54610
AT3G60010	AT1G55000
AT4G34210	AT1G55000
AT3G21350	AT1G55080
AT1G55300	AT1G32750
AT5G43130	AT1G55300
AT1G55310	AT1G55310
AT2G37340	AT1G55310
AT3G50670	AT1G55310
AT1G55520	AT1G32750
AT4G31720	AT1G55520
AT5G67580	AT1G55520
AT4G33430	AT1G55610
ATCG00340	AT1G55670
AT1G55920	AT1G55920
AT2G41090	AT1G56145
AT2G41100	AT1G56145
AT3G43810	AT1G56145
AT3G51920	AT1G56145
AT4G14640	AT1G56145
AT5G21274	AT1G56145
AT5G37780	AT1G56145
AT1G56170	AT1G28050
AT5G15840	AT1G56170
AT1G68050	AT1G56280
AT2G18915	AT1G56280
AT4G09570	AT1G56280
AT5G57360	AT1G56280
AT4G28470	AT1G56450
AT1G63650	AT1G56650
AT4G00480	AT1G56650
AT4G09820	AT1G56650
AT5G11260	AT1G56650
AT5G41315	AT1G56650
AT1G57820	AT1G01370
AT2G41090	AT1G59530
AT2G41100	AT1G59530
AT3G43810	AT1G59530
AT3G51920	AT1G59530
AT4G14640	AT1G59530
AT5G21274	AT1G59530
AT5G37780	AT1G59530
AT5G49450	AT1G59530
AT2G41090	AT1G60040
AT2G41100	AT1G60040
AT3G43810	AT1G60040
AT3G51920	AT1G60040
AT5G21274	AT1G60040
AT5G37780	AT1G60040
AT1G60080	AT1G03360
AT3G61620	AT1G60080
AT3G21350	AT1G60850
AT3G18650	AT1G60880
AT4G11250	AT1G60880
AT2G41100	AT1G60920
AT5G65330	AT1G60920
AT5G42980	AT1G60950
AT1G62990	AT1G62360
AT1G75410	AT1G62360
AT2G23760	AT1G62360
AT2G35940	AT1G62360
AT4G32980	AT1G62360
AT4G34610	AT1G62360
AT4G36870	AT1G62360
AT5G02030	AT1G62360
AT5G41410	AT1G62360
AT1G62990	AT1G62990
AT2G16400	AT1G62990
AT2G27220	AT1G62990
AT4G08150	AT1G62990
AT4G32040	AT1G62990
AT4G32980	AT1G62990
AT5G11060	AT1G62990
AT1G75950	AT1G63090
AT5G42190	AT1G63090
ATMG00110	AT1G63270
AT1G66240	AT1G63440
AT3G56240	AT1G63440
AT1G63650	AT1G63650
AT2G46410	AT1G63650
AT3G13540	AT1G63650
AT3G27920	AT1G63650
AT5G24520	AT1G63650
AT5G41315	AT1G63650
AT5G53200	AT1G63650
AT1G64280	AT1G28480
AT5G06950	AT1G64280
AT3G48750	AT1G64520
AT3G54180	AT1G64520
AT3G22880	AT1G64750
AT4G00020	AT1G64750
AT5G20850	AT1G64750
AT1G65300	AT1G01530
AT3G51920	AT1G65300
AT1G65330	AT1G01530
AT5G04640	AT1G65330
AT2G25930	AT1G65480
AT4G35900	AT1G65480
AT2G37630	AT1G65620
AT5G42980	AT1G65930
AT1G66340	AT1G66340
AT3G21510	AT1G66340
AT3G29350	AT1G66340
AT5G39340	AT1G66340
AT3G05120	AT1G66350
AT3G63010	AT1G66350
AT5G27320	AT1G66350
AT1G66370	AT1G63650
AT4G00480	AT1G66370
AT4G09820	AT1G66370
AT1G66380	AT1G63650
AT4G00480	AT1G66380
AT4G09820	AT1G66380
AT1G66390	AT1G63650
AT4G00480	AT1G66390
AT4G09820	AT1G66390
AT5G41315	AT1G66390
ATCG00670	AT1G66670
AT4G28980	AT1G66750
AT3G60010	AT1G67340
AT4G34210	AT1G67340
AT5G21274	AT1G67530
AT4G28980	AT1G67580
AT1G75950	AT1G68050
AT2G03170	AT1G68050
AT2G18915	AT1G68050
AT2G25700	AT1G68050
AT3G05840	AT1G68050
AT3G47500	AT1G68050
AT4G34210	AT1G68050
AT5G08590	AT1G68050
AT5G24470	AT1G68050
AT5G42190	AT1G68050
AT5G61380	AT1G68050
AT5G62430	AT1G68050
AT2G41090	AT1G68380
AT2G41100	AT1G68380
AT3G43810	AT1G68380
AT3G51920	AT1G68380
AT5G21274	AT1G68380
AT5G37780	AT1G68380
AT2G41090	AT1G68400
AT3G43810	AT1G68400
AT3G51920	AT1G68400
AT5G21274	AT1G68400
AT5G37780	AT1G68400
AT1G69010	AT1G19350
AT1G69120	AT1G69120
AT2G22540	AT1G69120
AT2G45650	AT1G69120
AT2G45660	AT1G69120
AT3G57230	AT1G69120
AT4G24540	AT1G69120
AT4G32551	AT1G69120
AT5G15800	AT1G69120
AT5G23260	AT1G69120
AT1G69120ï¿½	AT1G65480
AT5G37780	AT1G69270
AT1G69390	AT1G69390
AT5G24020	AT1G69390
AT1G69600	AT1G14440
AT1G69600	AT1G14687
AT1G75240	AT1G69600
AT3G28920	AT1G69600
AT3G50890	AT1G69600
AT5G15210	AT1G69600
AT5G42780	AT1G69600
AT5G60480	AT1G69600
AT2G39760	AT1G69670
AT4G08455	AT1G69670
AT5G13060	AT1G69670
AT5G19000	AT1G69670
AT5G20570	AT1G69670
AT3G48750	AT1G70210
AT5G53120	AT1G70310
AT2G23760	AT1G70510
AT2G27220	AT1G70510
AT2G27990	AT1G70510
AT4G34610	AT1G70510
AT4G36870	AT1G70510
AT5G02030	AT1G70510
AT5G41410	AT1G70510
AT1G71030	AT1G63650
AT4G09820	AT1G71030
AT3G61140	AT1G71230
AT5G14250	AT1G71230
AT5G42970	AT1G71230
AT3G02520	AT1G71830
AT3G09840	AT1G71830
AT4G39400	AT1G71830
AT5G10450	AT1G71830
AT5G19280	AT1G71830
AT5G64900	AT1G73080
AT1G73250	AT1G73250
AT2G34650	AT1G73590
AT2G36910	AT1G73590
AT2G41100	AT1G74490
AT2G41090	AT1G74740
AT2G41100	AT1G74740
AT3G19290	AT1G74740
AT3G43810	AT1G74740
AT3G51920	AT1G74740
AT4G14640	AT1G74740
AT5G21274	AT1G74740
AT5G37780	AT1G74740
AT2G41090	AT1G75100
AT5G37780	AT1G75100
AT3G50890	AT1G75240
AT3G54620	AT1G75390
AT4G02640	AT1G75390
AT5G24800	AT1G75390
AT5G28770	AT1G75390
AT1G75410	AT1G75410
AT2G35940	AT1G75410
AT5G41410	AT1G75410
AT1G75820	AT1G65380
AT5G19280	AT1G75820
AT3G07880	AT1G75840
AT1G75950	AT1G06110
AT1G75950	AT1G08710
AT1G75950	AT1G12820
AT1G75950	AT1G21760
AT1G75950	AT1G27340
AT1G75950	AT1G30950
AT1G75950	AT1G55000
AT1G75950	AT1G67340
AT1G76920	AT1G75950
AT1G78100	AT1G75950
AT2G01620	AT1G75950
AT2G02870	AT1G75950
AT2G25490	AT1G75950
AT2G39940	AT1G75950
AT3G04460	AT1G75950
AT3G06380	AT1G75950
AT3G26000	AT1G75950
AT3G51260	AT1G75950
AT3G59910	AT1G75950
AT3G59940	AT1G75950
AT3G61060	AT1G75950
AT3G61590	AT1G75950
AT3G62980	AT1G75950
AT3G63220	AT1G75950
AT4G02440	AT1G75950
AT4G02570	AT1G75950
AT4G03190	AT1G75950
AT4G21510	AT1G75950
AT4G38940	AT1G75950
AT5G25350	AT1G75950
AT5G45360	AT1G75950
AT5G48170	AT1G75950
AT5G49610	AT1G75950
AT5G52120	AT1G75950
AT5G57900	AT1G75950
AT5G65495	AT1G75950
AT5G67250	AT1G75950
AT4G28470	AT1G75990
AT3G11280	AT1G76030
AT4G29130	AT1G76030
AT3G51920	AT1G76270
AT2G27960	AT1G76540
AT3G48750	AT1G76540
AT5G65420	AT1G76540
AT1G76920	AT1G20140
AT2G03160	AT1G76920
AT4G34470	AT1G76920
AT1G77080	AT1G69120
AT1G77140	AT1G26670
AT3G52850	AT1G77140
AT4G02195	AT1G77140
AT5G26980	AT1G77140
AT2G41090	AT1G77145
AT3G43810	AT1G77145
AT3G51920	AT1G77145
AT4G14640	AT1G77145
AT5G21274	AT1G77145
AT5G37780	AT1G77145
AT1G77300	AT1G22770
AT2G19520	AT1G77300
AT4G16280	AT1G77300
AT4G25530	AT1G77300
AT5G15840	AT1G77300
AT1G77920	AT1G64280
AT3G60010	AT1G78100
AT4G34210	AT1G78100
AT5G14420	AT1G78870
AT3G48750	AT1G78900
AT5G52840	AT1G79010
AT5G04510	AT1G79250
AT4G15880	AT1G79280
AT1G79590	AT1G28490
AT5G16830	AT1G79590
AT5G39510	AT1G79590
AT5G46860	AT1G79590
AT3G51300	AT1G79860
AT1G79960	AT1G70510
AT5G25220	AT1G79960
AT1G80110	AT1G75950
AT5G42190	AT1G80110
AT2G41090	AT1G80120
AT3G43810	AT1G80120
AT3G51920	AT1G80120
AT5G21274	AT1G80120
AT5G37780	AT1G80120
AT1G80840	AT1G80840
AT2G25000	AT1G80840
AT2G01120	AT1G26840
AT2G37560	AT2G01120
AT4G14700	AT2G01120
AT4G29910	AT2G01120
AT5G16690	AT2G01120
AT3G05120	AT2G01570
AT3G63010	AT2G01570
AT4G24210	AT2G01570
AT5G27320	AT2G01570
AT2G03170	AT2G01620
AT4G34210	AT2G01620
AT5G42190	AT2G01620
AT3G09840	AT2G01650
AT2G01760	AT2G01760
AT3G21510	AT2G01760
AT3G29350	AT2G01760
AT4G16110	AT2G01760
AT4G31920	AT2G01760
AT5G35750	AT2G01760
AT2G01830	AT1G27320
AT5G35750	AT2G01830
AT5G35410	AT2G01980
AT5G52840	AT2G02050
AT2G02230	AT1G75950
AT2G02350	AT1G75950
AT4G24660	AT2G02540
AT5G65410	AT2G02540
AT4G02570	AT2G02560
AT3G51920	AT2G02800
AT5G37780	AT2G02800
AT2G02860	AT1G09960
AT2G02860	AT2G02860
AT5G42190	AT2G02870
AT2G02950	AT1G14280
AT2G18790	AT2G02950
AT3G45780	AT2G02950
AT2G03160	AT1G27340
AT2G03160	AT1G30950
AT5G52120	AT2G03160
AT5G57360	AT2G03160
AT2G03170	AT1G76920
AT3G61590	AT2G03170
AT4G02440	AT2G03170
AT4G39550	AT2G03170
AT5G49610	AT2G03170
AT3G61590	AT2G03190
AT4G02570	AT2G03190
AT4G11590	AT2G03190
AT2G03710	AT1G69120
AT4G14640	AT2G03710
AT5G23260	AT2G03710
AT5G60910	AT2G03710
AT2G04038	AT1G13600
AT2G04540	AT2G04540
AT2G41100	AT2G04890
AT3G43810	AT2G04890
AT3G51920	AT2G04890
AT5G21274	AT2G04890
AT5G37780	AT2G04890
AT2G38020	AT2G05170
AT3G54860	AT2G05170
AT5G57630	AT2G05210
AT4G34230	AT2G05440
AT2G05520	AT1G21250
AT2G05710	AT1G19730
AT4G28470	AT2G05840
AT4G29830	AT2G06210
AT5G61150	AT2G06210
AT5G44200	AT2G13540
AT5G42980	AT2G15620
AT2G16400	AT1G75410
AT5G05000	AT2G16640
AT2G21660	AT2G16950
AT2G17770	AT1G65480
AT2G17770	AT2G17770
AT4G35900	AT2G17770
AT5G03840	AT2G17770
AT4G01190	AT2G17800
AT3G15880	AT2G17950
AT2G18000	AT1G02680
AT2G18000	AT1G17440
AT2G18000	AT1G27720
AT2G18000	AT2G18000
AT5G25150	AT2G18000
AT5G43130	AT2G18000
AT2G18160	AT2G18160
AT3G54620	AT2G18160
AT3G62420	AT2G18160
AT4G02640	AT2G18160
AT5G24800	AT2G18160
AT5G28770	AT2G18160
AT5G49450	AT2G18160
AT2G18350	AT1G69600
AT4G24660	AT2G18350
AT5G39760	AT2G18350
AT5G65410	AT2G18350
AT2G18790	AT1G02340
AT2G18790	AT1G04400
AT2G18790	AT2G18790
AT2G20180	AT2G18790
AT2G25930	AT2G18790
AT2G43010	AT2G18790
AT3G59060	AT2G18790
AT4G16250	AT2G18790
AT4G17230	AT2G18790
AT4G18130	AT2G18790
AT5G02810	AT2G18790
AT5G35840	AT2G18790
AT5G57360	AT2G18790
AT2G18915	AT1G10940
AT2G18915	AT1G28050
AT2G18915	AT1G68520
AT2G18915	AT2G03170
AT2G18915	AT2G18915
AT2G25700	AT2G18915
AT2G45950	AT2G18915
AT3G60020	AT2G18915
AT4G34210	AT2G18915
AT5G15840	AT2G18915
AT5G15850	AT2G18915
AT5G24470	AT2G18915
AT5G42190	AT2G18915
AT5G57660	AT2G18915
AT5G61380	AT2G18915
AT5G62430	AT2G18915
AT4G27500	AT2G18960
AT4G05420	AT2G19430
AT4G25630	AT2G19670
AT2G19940	AT2G19940
AT2G20000	AT2G18290
AT2G20000	AT2G20000
AT4G11920	AT2G20000
AT4G33270	AT2G20000
AT5G13840	AT2G20000
AT5G26900	AT2G20000
AT5G27570	AT2G20000
AT2G41090	AT2G20110
AT3G43810	AT2G20110
AT3G51920	AT2G20110
AT5G21274	AT2G20110
AT5G37780	AT2G20110
AT5G61380	AT2G20180
AT3G07040	AT2G20310
AT5G52840	AT2G20360
AT5G40770	AT2G20530
AT2G46270	AT2G20570
AT4G36730	AT2G20570
AT3G48750	AT2G20580
AT4G28470	AT2G20580
AT2G26300	AT2G20890
AT5G42980	AT2G21170
AT5G47030	AT2G21870
AT2G21950	AT1G75950
AT5G42190	AT2G21950
AT2G22090	AT2G22090
AT3G21350	AT2G22370
AT4G26080	AT2G22430
AT2G27960	AT2G22490
AT3G48750	AT2G22490
AT2G22540	AT1G26310
AT2G45650	AT2G22540
AT2G22640	AT1G13180
AT2G22640	AT1G60430
AT2G22640	AT2G22640
AT2G40220	AT2G22640
AT3G49290	AT2G22640
AT5G42030	AT2G22640
AT4G14560	AT2G22670
AT2G22810	AT2G22810
AT5G28640	AT2G22840
AT2G41090	AT2G23080
AT2G41100	AT2G23080
AT3G43810	AT2G23080
AT3G51920	AT2G23080
AT4G14640	AT2G23080
AT5G21274	AT2G23080
AT5G37780	AT2G23080
AT2G41090	AT2G23290
AT2G41100	AT2G23290
AT3G43810	AT2G23290
AT3G51920	AT2G23290
AT4G14640	AT2G23290
AT5G21274	AT2G23290
AT5G37780	AT2G23290
AT2G35670	AT2G23380
AT4G16845	AT2G23380
AT3G48750	AT2G23430
AT5G17020	AT2G23430
AT2G23760	AT1G75410
AT2G35940	AT2G23760
AT5G41410	AT2G23760
AT5G42980	AT2G24270
AT2G36490	AT2G24490
AT2G24540	AT1G75950
AT2G41090	AT2G24540
AT3G43810	AT2G24540
AT3G51920	AT2G24540
AT5G37780	AT2G24540
AT5G66030	AT2G24765
AT2G24790	AT2G18915
AT2G32950	AT2G24790
AT2G41090	AT2G24840
AT2G41100	AT2G24840
AT3G43810	AT2G24840
AT3G51920	AT2G24840
AT4G14640	AT2G24840
AT5G21274	AT2G24840
AT5G37780	AT2G24840
AT2G25000	AT2G25000
AT2G26650	AT2G25090
AT4G17615	AT2G25090
AT5G55990	AT2G25090
AT2G25355	AT1G03360
AT3G61620	AT2G25355
AT2G27050	AT2G25490
AT3G20770	AT2G25490
AT4G02570	AT2G25490
AT4G34210	AT2G25490
AT4G34470	AT2G25490
AT5G42190	AT2G25490
AT2G25700	AT1G55000
AT3G61590	AT2G25700
AT4G02570	AT2G25700
AT4G24210	AT2G25700
AT5G48170	AT2G25700
AT5G57360	AT2G25700
AT3G22380	AT2G25930
AT4G34110	AT2G26280
AT3G15730	AT2G26300
AT4G34460	AT2G26300
AT3G03490	AT2G26350
AT2G26650	AT1G07430
AT2G26650	AT2G26650
AT4G32650	AT2G26650
AT3G43810	AT2G26730
AT5G37780	AT2G26730
AT4G17615	AT2G26980
AT3G61140	AT2G26990
AT4G02570	AT2G26990
AT5G14250	AT2G26990
AT5G42970	AT2G26990
AT4G28470	AT2G27020
AT2G40030	AT2G27040
AT2G27100	AT1G09700
AT2G27220	AT2G23760
AT4G32040	AT2G27220
AT2G27230	AT1G29950
AT2G27230	AT1G68810
AT2G27230	AT2G27230
AT3G25710	AT2G27230
AT5G08130	AT2G27230
AT2G27250	AT1G75820
AT3G54840	AT2G27600
AT4G26750	AT2G27600
AT5G52840	AT2G27730
AT3G54180	AT2G27960
AT3G48750	AT2G27970
AT3G54180	AT2G27970
AT4G34160	AT2G27970
AT3G48750	AT2G28000
AT3G54180	AT2G28000
AT3G21350	AT2G28230
AT2G28290	AT1G21700
AT2G33610	AT2G28290
AT2G47620	AT2G28290
AT2G28380	AT1G09700
AT2G28380	AT2G28380
AT2G41090	AT2G28380
AT2G41100	AT2G28380
AT3G43810	AT2G28380
AT3G51920	AT2G28380
AT4G14640	AT2G28380
AT5G21274	AT2G28380
AT5G37780	AT2G28380
AT5G41070	AT2G28380
AT3G21350	AT2G29540
AT2G29960	AT1G13980
AT2G43790	AT2G30020
AT4G01370	AT2G30020
AT2G43790	AT2G30250
AT2G30360	AT2G30360
AT4G01420	AT2G30360
AT4G17615	AT2G30360
AT5G55990	AT2G30360
AT2G30400	AT1G19700
AT2G30400	AT1G62990
AT2G30400	AT1G75410
AT2G30400	AT2G23760
AT2G35940	AT2G30400
AT4G08150	AT2G30400
AT4G32040	AT2G30400
AT4G34610	AT2G30400
AT4G36870	AT2G30400
AT5G11060	AT2G30400
AT5G25220	AT2G30400
AT3G43810	AT2G30590
AT2G41090	AT2G30980
AT2G41100	AT2G30980
AT3G43810	AT2G30980
AT3G51920	AT2G30980
AT4G14640	AT2G30980
AT5G21274	AT2G30980
AT5G37780	AT2G30980
AT3G21510	AT2G31070
AT3G29350	AT2G31070
AT5G39340	AT2G31070
AT2G41090	AT2G31180
AT2G41100	AT2G31180
AT3G43810	AT2G31180
AT3G51920	AT2G31180
AT4G14640	AT2G31180
AT5G21274	AT2G31180
AT5G37780	AT2G31180
AT5G42480	AT2G31270
AT2G32950	AT2G31380
AT5G52840	AT2G31490
AT3G48750	AT2G32710
AT2G32950	AT1G04400
AT2G32950	AT1G06040
AT2G32950	AT1G22770
AT2G32950	AT2G18790
AT2G32950	AT2G32950
AT3G13550	AT2G32950
AT3G15354	AT2G32950
AT4G02560	AT2G32950
AT4G08920	AT2G32950
AT5G11260	AT2G32950
AT5G52840	AT2G33220
AT2G33310	AT2G33310
AT5G37020	AT2G33310
AT3G51300	AT2G33460
AT2G33500	AT2G18915
AT4G12610	AT2G33540
AT2G33610	AT2G33610
AT2G47620	AT2G33610
AT3G17590	AT2G33610
AT4G16280	AT2G33610
AT2G34150	AT1G60430
AT2G34150	AT2G22640
AT3G49290	AT2G34150
AT4G26570	AT2G34180
AT5G55990	AT2G34180
AT2G34650	AT2G34650
AT2G41100	AT2G34650
AT5G04510	AT2G34650
AT5G54490	AT2G34650
AT5G57090	AT2G34650
AT3G21640	AT2G34660
AT2G35110	AT2G35110
AT3G49290	AT2G35110
AT5G18410	AT2G35110
AT4G02020	AT2G35670
AT2G35940	AT2G35940
AT5G41410	AT2G35940
AT2G36050	AT1G75410
AT2G36050	AT2G35940
AT2G36250	AT2G36250
AT5G42480	AT2G36250
AT5G55280	AT2G36250
AT2G36270	AT2G36270
AT5G13530	AT2G36270
AT3G54560	AT2G36740
AT2G36910	AT2G36910
AT3G21640	AT2G36910
AT2G37210	AT2G37210
AT2G37560	AT1G26840
AT4G12620	AT2G37560
AT4G14700	AT2G37560
AT4G29910	AT2G37560
AT5G16690	AT2G37560
AT5G66870	AT2G37630
AT2G37675	AT1G09570
AT2G37680	AT1G09570
AT2G38170	AT2G28910
AT3G54900	AT2G38170
AT5G35410	AT2G38170
AT5G01410	AT2G38230
AT5G60540	AT2G38230
AT3G21350	AT2G38250
AT2G38440	AT1G60430
AT2G38440	AT2G22640
AT2G40220	AT2G38440
AT2G44690	AT2G38440
AT2G46225	AT2G38440
AT3G49290	AT2G38440
AT4G26080	AT2G38440
AT4G35950	AT2G38440
AT5G45970	AT2G38440
AT3G18690	AT2G38470
AT2G38620	AT2G27960
AT2G38810	AT1G43700
AT2G38810	AT2G36740
AT3G12810	AT2G38810
AT2G38880	AT1G28050
AT3G48590	AT2G38880
AT5G15840	AT2G38880
AT3G59380	AT2G39550
AT4G14640	AT2G39660
AT5G42980	AT2G39730
AT2G39760	AT2G39760
AT3G26744	AT2G39810
AT2G39940	AT2G39940
AT4G02570	AT2G39940
AT4G34210	AT2G39940
AT4G34470	AT2G39940
AT5G20570	AT2G39940
AT5G42190	AT2G39940
AT2G40000	AT1G75410
AT2G40000	AT2G23760
AT2G40000	AT2G35940
AT3G22380	AT2G40080
AT3G21510	AT2G40670
AT3G29350	AT2G40670
AT2G40940	AT2G40940
AT2G41090	AT1G28390
AT3G56270	AT2G41090
AT5G56030	AT2G41090
AT2G41100	AT1G77145
AT5G39670	AT2G41100
AT2G46240	AT2G41110
AT5G65930	AT2G41110
AT3G29350	AT2G41310
AT5G39340	AT2G41310
AT2G41370	AT1G68640
AT4G34110	AT2G41430
AT5G52840	AT2G42310
AT2G42620	AT1G75950
AT4G02570	AT2G42620
AT2G42810	AT1G09570
AT2G42810	AT2G18790
AT2G45650	AT2G42830
AT3G57230	AT2G42830
AT3G58780	AT2G42830
AT4G09960	AT2G42830
AT4G18960	AT2G42830
AT5G61380	AT2G43010
AT4G26080	AT2G43350
AT5G57050	AT2G43350
AT5G42980	AT2G43560
AT4G29810	AT2G43790
AT5G63310	AT2G43790
AT2G44690	AT2G34150
AT3G48750	AT2G44740
AT4G27330	AT2G45190
AT5G57450	AT2G45280
AT3G15210	AT2G45640
AT4G38130	AT2G45640
AT2G45650	AT1G46408
AT4G18960	AT2G45650
AT5G65330	AT2G45650
AT2G45660	AT1G26310
AT2G45660	AT1G71692
AT2G45660	AT2G03710
AT2G45660	AT2G22540
AT2G45660	AT2G22630
AT2G45660	AT2G42830
AT2G45660	AT2G45650
AT2G45660	AT2G45660
AT3G02310	AT2G45660
AT3G57230	AT2G45660
AT3G58780	AT2G45660
AT3G61120	AT2G45660
AT4G11880	AT2G45660
AT4G22950	AT2G45660
AT5G51870	AT2G45660
AT5G62165	AT2G45660
AT3G51300	AT2G45890
AT2G46020	AT1G21700
AT2G46020	AT2G33610
AT3G17590	AT2G46020
AT2G46130	AT2G41090
AT2G46130	AT2G41100
AT3G51920	AT2G46130
AT4G14640	AT2G46130
AT5G21274	AT2G46130
AT5G37780	AT2G46130
AT2G46225	AT1G13180
AT2G46225	AT1G29170
AT2G46225	AT2G22640
AT2G46225	AT2G34150
AT2G46225	AT2G35110
AT3G27000	AT2G46225
AT4G18600	AT2G46225
AT3G43810	AT2G46240
AT5G21274	AT2G46240
AT5G37780	AT2G46240
AT4G05420	AT2G46280
AT4G39400	AT2G46280
AT2G46340	AT2G32950
AT4G09820	AT2G46410
AT5G14750	AT2G46410
AT5G41315	AT2G46410
AT2G46610	AT1G23860
AT2G46790	AT2G46790
AT5G02810	AT2G46790
AT5G24470	AT2G46790
AT5G61380	AT2G46790
AT2G46830	AT2G46830
AT3G60250	AT2G46830
AT4G17640	AT2G46830
AT5G02810	AT2G46830
AT5G24470	AT2G46830
AT5G47080	AT2G46830
AT5G61380	AT2G46830
AT5G67380	AT2G46830
AT5G61380	AT2G46970
AT4G14560	AT2G46990
AT5G42980	AT2G47400
AT3G29350	AT2G47430
AT5G39340	AT2G47430
AT5G03940	AT2G47450
AT2G47620	AT1G21700
AT2G47620	AT2G47620
AT3G17590	AT2G47620
AT5G52840	AT2G47690
AT5G42980	AT2G47730
AT2G47890	AT2G18915
AT2G48010	AT2G41090
AT3G43810	AT2G48010
AT3G51920	AT2G48010
AT4G14640	AT2G48010
AT5G21274	AT2G48010
AT5G37780	AT2G48010
AT3G01090	AT1G09020
AT3G01090	AT1G75950
AT3G51260	AT3G01090
AT4G15900	AT3G01090
AT3G21350	AT3G01435
AT5G42980	AT3G01500
AT3G01610	AT3G01610
AT3G09840	AT3G01610
ATBT1	AT3G01770
ATBT2	AT3G01770
ATBT4	AT3G01770
AT3G01910	AT3G01910
AT3G02310	AT1G69120
AT3G54340	AT3G02310
AT3G57230	AT3G02310
AT4G18960	AT3G02310
AT5G20240	AT3G02310
AT5G23260	AT3G02310
AT3G02380	AT2G18915
AT3G02850	AT3G02850
AT5G37500	AT3G02850
AT3G02880	AT2G41090
AT3G43810	AT3G02880
AT3G51920	AT3G02880
AT5G21274	AT3G02880
AT5G37780	AT3G02880
AT5G27150	AT3G03000
AT5G52840	AT3G03100
AT3G05120	AT3G03450
AT3G63010	AT3G03450
AT3G17510	AT3G03950
AT3G43810	AT3G04100
AT3G51920	AT3G04100
AT5G37780	AT3G04100
AT3G43810	AT3G04430
AT3G51920	AT3G04430
AT5G37780	AT3G04430
AT3G60010	AT3G04460
AT4G34210	AT3G04460
AT4G14560	AT3G04730
AT3G21350	AT3G04740
AT5G42980	AT3G04790
AT5G24470	AT3G04910
AT5G60100	AT3G04910
AT3G43810	AT3G05050
AT3G51920	AT3G05050
AT4G14640	AT3G05050
AT4G24210	AT3G05120
AT5G17490	AT3G05120
AT3G05870	AT2G04660
AT5G21274	AT3G06030
AT3G06190	AT1G26830
AT3G25070	AT3G07040
AT3G52590	AT3G07370
AT3G62250	AT3G07370
AT4G27960	AT3G07370
AT5G41700	AT3G07370
AT5G45390	AT3G07370
AT5G53300	AT3G07370
AT3G07750	AT1G03360
AT3G61620	AT3G07750
AT4G35020	AT3G07880
AT3G08730	AT3G08730
AT3G08850	AT3G08730
AT5G61960	AT3G08850
AT3G21350	AT3G09180
AT5G28840	AT3G09440
AT3G09840	AT3G09840
AT5G10450	AT3G09840
AT5G19280	AT3G09840
AT3G10070	AT1G17440
AT3G10070	AT1G27720
AT3G10070	AT1G32750
AT3G10070	AT1G54140
AT3G10070	AT1G54360
AT3G10070	AT2G18000
AT4G20280	AT3G10070
AT4G31720	AT3G10070
AT4G34340	AT3G10070
AT5G25150	AT3G10070
AT5G43130	AT3G10070
AT4G04770	AT3G10670
AT3G21350	AT3G10690
AT4G22200	AT3G11410
AT3G11540	AT1G65480
AT5G15840	AT3G11540
AT3G11750	AT3G11750
AT4G18960	AT3G12145
AT3G12200	AT2G41090
AT3G12200	AT2G41100
AT3G43810	AT3G12200
AT3G51920	AT3G12200
AT4G14640	AT3G12200
AT5G21274	AT3G12200
AT5G37780	AT3G12200
AT3G12250	AT1G28480
AT3G12250	AT1G64280
AT4G19660	AT3G12250
AT5G37780	AT3G12250
AT5G45110	AT3G12250
AT5G52840	AT3G12260
AT3G20740	AT3G12280
AT3G12350	AT2G41090
AT3G43810	AT3G12350
AT5G37780	AT3G12350
AT3G53120	AT3G12400
AT4G21560	AT3G12400
AT3G12720	AT2G41100
AT3G33520	AT3G12810
AT5G37055	AT3G12810
AT3G13110	AT3G13110
AT3G59760	AT3G13110
AT3G13222	AT2G46270
AT5G13570	AT3G13300
AT3G13320	AT2G41090
AT3G13320	AT2G41100
AT3G43810	AT3G13320
AT5G37780	AT3G13320
AT3G63130	AT3G13360
AT3G13445	AT1G32750
AT3G13445	AT3G13445
AT4G17750	AT3G13445
AT4G31720	AT3G13445
AT3G17510	AT3G13460
AT4G00480	AT3G13540
AT4G09820	AT3G13540
AT3G13570	AT1G55310
AT3G13570	AT2G37340
AT3G48750	AT3G13920
AT4G34110	AT3G14010
AT4G28470	AT3G14290
AT5G04510	AT3G14370
AT3G15010	AT2G41100
AT3G43810	AT3G15010
AT4G14640	AT3G15010
AT5G15840	AT3G15354
AT3G15540	AT1G19850
AT3G15540	AT3G15540
AT4G14560	AT3G15540
AT5G20730	AT3G15540
AT3G16050	AT2G38230
AT3G16050	AT3G16050
AT5G01410	AT3G16050
AT3G51300	AT3G16130
AT4G28980	AT3G16270
AT3G16620	AT2G16640
AT5G05000	AT3G16620
AT4G34210	AT3G16740
AT4G27780	AT3G16770
AT3G21510	AT3G16857
AT3G29350	AT3G16857
AT5G39340	AT3G16857
AT5G42980	AT3G16950
AT3G48750	AT3G17020
AT3G17210	AT3G17210
AT4G14640	AT3G17240
AT3G17510	AT3G17510
AT4G16350	AT3G17510
AT4G17615	AT3G17510
AT5G24270	AT3G17510
AT5G47100	AT3G17510
AT5G55990	AT3G17510
AT4G16280	AT3G17590
AT3G17609	AT2G32950
AT3G17609	AT3G17609
AT5G11260	AT3G17609
AT3G17950	AT3G17840
AT3G27210	AT3G17840
AT5G05190	AT3G17840
AT5G19140	AT3G17840
AT3G17950	AT1G48480
AT3G18165	AT1G09770
AT4G15900	AT3G18165
AT5G42980	AT3G18490
AT3G24495	AT3G18524
AT4G02070	AT3G18524
AT4G25540	AT3G18524
AT3G18650	AT1G18750
AT3G18650	AT1G47760
AT3G18650	AT1G60920
AT3G18690	AT2G30250
AT4G01370	AT3G18690
AT3G18980	AT2G41100
AT3G19100	AT2G41090
AT3G43810	AT3G19100
AT3G51920	AT3G19100
AT5G21274	AT3G19100
AT5G37780	AT3G19100
AT3G48750	AT3G19150
AT4G34160	AT3G19150
AT5G20850	AT3G19210
AT3G19290	AT2G41090
AT3G19290	AT2G41100
AT3G43810	AT3G19290
AT3G51920	AT3G19290
AT3G57530	AT3G19290
AT4G14640	AT3G19290
AT5G21274	AT3G19290
AT5G37780	AT3G19290
AT5G37780	AT3G19820
AT3G19980	AT1G09570
AT3G19980	AT2G18790
AT3G20080	AT2G41100
AT3G43810	AT3G20080
AT3G51920	AT3G20080
AT3G20110	AT2G41090
AT3G43810	AT3G20110
AT3G51920	AT3G20110
AT4G14640	AT3G20110
AT5G21274	AT3G20110
AT5G37780	AT3G20110
AT5G01810	AT3G20310
AT3G20420	AT1G09700
AT3G25070	AT3G20600
AT3G20740	AT2G23380
AT4G16845	AT3G20740
AT5G25350	AT3G20770
AT5G02820	AT3G20780
AT5G03220	AT3G21350
AT3G21360	AT3G21360
AT3G21510	AT1G10470
AT3G21510	AT1G19050
AT3G21510	AT2G01830
AT3G21510	AT2G41310
AT3G48100	AT3G21510
AT3G57040	AT3G21510
AT4G16110	AT3G21510
AT5G35750	AT3G21510
AT3G28860	AT3G21640
AT5G57360	AT3G21830
AT5G57360	AT3G21840
AT3G21850	AT1G76920
AT3G61590	AT3G21850
AT4G02740	AT3G21850
AT5G57360	AT3G21850
AT5G25760	AT3G21865
AT3G48750	AT3G21870
AT4G28470	AT3G22110
AT3G22170	AT3G22170
AT4G15090	AT3G22170
AT3G22380	AT1G01060
AT3G22380	AT2G46830
AT5G61380	AT3G22380
AT4G28470	AT3G22630
AT3G43810	AT3G22750
AT3G51920	AT3G22750
AT5G21274	AT3G22750
AT3G22880	AT3G22880
AT3G29350	AT3G22880
AT4G00020	AT3G22880
AT5G20850	AT3G22880
AT4G34460	AT3G22942
AT4G01420	AT3G23000
AT4G16350	AT3G23000
AT4G26570	AT3G23000
AT5G24270	AT3G23000
AT3G23030	AT3G23030
AT4G14560	AT3G23030
AT3G23050	AT1G12820
AT3G23050	AT1G75950
AT3G62980	AT3G23050
AT4G03190	AT3G23050
AT3G23310	AT2G41090
AT3G43810	AT3G23310
AT3G51920	AT3G23310
AT4G14640	AT3G23310
AT5G21274	AT3G23310
AT5G37780	AT3G23310
AT3G51300	AT3G23380
AT3G23710	AT1G06950
AT4G23430	AT3G23710
AT5G42980	AT3G23940
AT5G46690	AT3G24140
AT5G65640	AT3G24140
AT5G57380	AT3G24440
AT3G51300	AT3G24620
AT3G24650	AT2G36270
AT3G54620	AT3G24650
AT4G02640	AT3G24650
AT3G48750	AT3G24810
AT3G54180	AT3G24810
AT4G26090	AT3G25070
AT5G55000	AT3G25500
AT3G25770	AT3G25770
AT3G25940	AT3G21350
AT3G26000	AT2G03170
AT3G26000	AT2G25700
AT4G02570	AT3G26000
AT3G43810	AT3G26170
AT3G62410	AT3G26650
AT3G26810	AT3G23050
AT3G27310	AT3G09840
AT5G66760	AT3G27380
AT4G00480	AT3G27920
AT5G41315	AT3G27920
AT3G28450	AT2G41090
AT3G28450	AT2G41100
AT3G43810	AT3G28450
AT3G51920	AT3G28450
AT4G14640	AT3G28450
AT5G21274	AT3G28450
AT5G37780	AT3G28450
AT4G10710	AT3G28730
AT3G28860	AT1G73590
AT5G57090	AT3G28860
AT3G29160	AT1G09020
AT3G29160	AT1G75950
AT3G51260	AT3G29160
AT4G15900	AT3G29160
AT3G29350	AT1G19050
AT3G29350	AT1G27320
AT3G29350	AT1G59940
AT3G29350	AT2G01830
AT3G29350	AT2G17820
AT3G57040	AT3G29350
AT4G16110	AT3G29350
AT5G35750	AT3G29350
AT3G30260	AT2G41090
AT3G43810	AT3G30260
AT3G51920	AT3G30260
AT5G21274	AT3G30260
AT5G37780	AT3G30260
AT3G30530	AT2G41090
AT3G30530	AT3G30530
AT3G43810	AT3G30530
AT5G49450	AT3G30530
AT3G43600	AT1G19730
AT3G43700	AT1G26830
AT3G43810	AT2G46130
AT3G56070	AT3G43810
AT4G24390	AT3G43810
AT5G21274	AT3G43810
AT5G47120	AT3G43810
AT5G47810	AT3G43810
AT5G64400	AT3G43810
AT3G43920	AT1G09700
AT3G43920	AT2G28380
AT5G41070	AT3G43920
AT5G37780	AT3G44200
AT3G44530	AT1G65620
AT4G37000	AT3G44880
AT5G42950	AT3G45630
AT5G63310	AT3G45640
AT3G46210	AT1G03360
AT3G61620	AT3G46210
AT3G46740	AT3G16620
AT4G02510	AT3G46740
AT3G47500	AT2G18915
AT3G47700	AT1G51740
AT3G47700	AT3G24315
AT3G48090	AT3G48090
AT3G52430	AT3G48090
AT3G48100	AT3G29350
AT3G48360	AT3G01770
AT3G48590	AT1G28050
AT5G15840	AT3G48590
AT3G48680	AT1G47260
AT5G52840	AT3G48680
AT3G48750	AT2G27960
AT3G50630	AT3G48750
AT3G49240	AT3G48750
AT3G49290	AT1G13180
AT4G18600	AT3G49290
AT3G49700	AT2G22810
AT3G49700	AT3G49700
AT4G37770	AT3G49700
AT5G65800	AT3G49700
AT3G49850	AT1G49950
AT5G67580	AT3G49850
AT3G50310	AT2G41090
AT3G50310	AT3G43810
AT3G51920	AT3G50310
AT4G14640	AT3G50310
AT5G21274	AT3G50310
AT5G37780	AT3G50310
AT4G36930	AT3G50330
AT5G10030	AT3G50410
AT5G42980	AT3G50820
AT3G51160	AT1G73250
AT3G55120	AT3G51240
AT5G13930	AT3G51240
AT3G51300	AT1G05560
AT5G16490	AT3G51300
AT5G65800	AT3G51770
AT3G56070	AT3G51920
AT3G59150	AT3G51920
AT4G13020	AT3G51920
AT4G24390	AT3G51920
AT5G21274	AT3G51920
AT3G52090	AT2G15400
AT3G52090	AT2G15430
AT3G52180	AT3G29160
AT5G47030	AT3G52300
ATMG01080	AT3G52300
AT3G52525	AT1G62990
AT4G08150	AT3G52525
AT3G52860	AT3G21350
AT5G04510	AT3G52890
AT5G28640	AT3G52910
AT5G42980	AT3G52930
AT5G42980	AT3G52960
AT3G53420	AT2G42010
AT3G53420	AT3G15730
AT4G11830	AT3G53420
AT4G11850	AT3G53420
AT3G53880	AT2G27960
AT5G64350	AT3G54170
AT3G54220	AT1G03840
AT3G54220	AT1G62360
AT3G54220	AT3G54220
AT4G37650	AT3G54220
AT5G03150	AT3G54220
AT3G54340	AT1G69120
AT3G54340	AT3G54340
AT3G54480	AT1G75950
AT3G54560	AT3G12810
AT3G54610	AT3G07740
AT3G54620	AT3G54620
AT3G62420	AT3G54620
AT4G34590	AT3G54620
AT5G24800	AT3G54620
AT5G28770	AT3G54620
AT5G49450	AT3G54620
AT3G54860	AT2G38020
AT3G54995	AT3G48750
AT5G13930	AT3G55120
AT5G42800	AT3G55120
AT3G55270	AT2G43790
AT3G55270	AT3G45640
AT4G01370	AT3G55270
AT3G55460	AT2G37340
AT3G55660	AT3G51300
AT5G42980	AT3G55800
AT4G24540	AT3G56100
AT3G61140	AT3G56150
AT5G44790	AT3G56240
AT3G56270	AT2G41100
AT3G56270	AT3G43810
AT3G56270	AT3G51920
AT4G14640	AT3G56270
AT5G21274	AT3G56270
AT5G37780	AT3G56270
AT5G12900	AT3G56370
AT3G56710	AT1G64860
AT3G56860	AT2G22090
AT3G56860	AT3G14100
AT3G56860	AT3G56860
AT5G39340	AT3G57040
AT3G57050	AT3G57050
AT3G57130	AT1G68640
AT3G57230	AT1G31140
AT3G57230	AT1G71692
AT3G57230	AT2G22630
AT3G57230	AT2G45650
AT3G57230	AT3G57230
AT3G58780	AT3G57230
AT4G09960	AT3G57230
AT3G57290	AT1G02090
AT3G57290	AT3G56150
AT4G34000	AT3G57530
AT3G57610	AT3G57610
AT3G57660	AT3G21350
AT5G52840	AT3G57785
AT3G58120	AT2G41090
AT3G58120	AT2G41100
AT3G58120	AT3G43810
AT3G58120	AT3G51920
AT3G58120	AT3G58120
AT4G14640	AT3G58120
AT5G21274	AT3G58120
AT5G37780	AT3G58120
AT5G38800	AT3G58120
AT3G58780	AT2G41090
AT3G58780	AT2G41100
AT3G58780	AT3G43810
AT3G58780	AT3G51920
AT3G58780	AT3G58780
AT3G61120	AT3G58780
AT4G09960	AT3G58780
AT4G14640	AT3G58780
AT4G18960	AT3G58780
AT5G21274	AT3G58780
AT5G37780	AT3G58780
AT5G61380	AT3G59060
AT3G59150	AT2G41090
AT3G59150	AT2G41100
AT3G59150	AT3G43810
AT4G14640	AT3G59150
AT5G21274	AT3G59150
AT5G37780	AT3G59150
AT3G59220	AT2G26300
AT5G40280	AT3G59380
AT5G13630	AT3G59400
AT3G59600	AT3G21350
AT3G59760	AT3G59760
AT5G42190	AT3G59910
AT5G42190	AT3G59940
AT3G60010	AT1G06110
AT3G60010	AT1G68050
AT3G60010	AT1G76920
AT3G60010	AT2G18915
AT3G60010	AT2G25490
AT3G61060	AT3G60010
AT3G61590	AT3G60010
AT4G39550	AT3G60010
AT5G48170	AT3G60010
AT5G49610	AT3G60010
AT3G61060	AT3G60020
AT5G67380	AT3G60250
AT3G60500	AT1G03360
AT3G61620	AT3G60500
AT3G60550	AT3G48750
AT5G42980	AT3G60750
AT4G28470	AT3G60820
AT4G34210	AT3G61060
AT3G61140	AT1G30950
AT3G61140	AT3G61140
AT4G14110	AT3G61140
AT5G14250	AT3G61140
AT5G20570	AT3G61140
AT5G42970	AT3G61140
AT3G61160	AT2G41090
AT3G61160	AT2G41100
AT3G61160	AT3G51920
AT4G14640	AT3G61160
AT5G21274	AT3G61160
AT5G37780	AT3G61160
AT5G61900	AT3G61190
AT3G61350	AT1G75950
AT3G61590	AT3G05840
AT4G34210	AT3G61590
AT4G34470	AT3G61590
AT5G08590	AT3G61590
AT5G42190	AT3G61590
AT3G61620	AT1G03360
AT3G61880	AT2G41090
AT3G61880	AT3G43810
AT3G61880	AT3G51920
AT5G21274	AT3G61880
AT5G37780	AT3G61880
AT5G42980	AT3G62030
AT3G62090	AT2G18790
AT5G61380	AT3G62090
AT5G42980	AT3G62410
AT3G62420	AT2G41090
AT3G62420	AT2G41100
AT3G62420	AT3G43810
AT3G62420	AT3G51920
AT3G62420	AT3G62420
AT4G02640	AT3G62420
AT5G21274	AT3G62420
AT5G24800	AT3G62420
AT5G28770	AT3G62420
AT5G37780	AT3G62420
AT5G49450	AT3G62420
AT3G62800	AT1G09700
AT3G62800	AT2G28380
AT5G20320	AT3G62800
AT5G41070	AT3G62800
AT3G62940	AT2G33610
AT3G62980	AT1G04550
AT3G62980	AT3G21850
AT4G02570	AT3G62980
AT4G14560	AT3G62980
AT4G34210	AT3G62980
AT4G36800	AT3G62980
AT5G08590	AT3G62980
AT5G20570	AT3G62980
AT5G38410	AT3G62980
AT5G42190	AT3G62980
AT5G63110	AT3G62980
AT3G63010	AT1G14920
AT5G17490	AT3G63010
AT3G63120	AT3G48750
AT3G63120	AT3G54180
AT4G26450	AT3G63130
AT5G56210	AT3G63130
AT5G42190	AT3G63220
AT3G63420	AT2G26300
AT4G34460	AT3G63420
AT5G20850	AT4G00020
AT4G27330	AT4G00180
AT4G00460	AT3G51300
AT4G00480	AT1G01380
AT4G00480	AT1G71030
AT4G00480	AT2G46410
AT5G35550	AT4G00480
AT4G09000	AT4G00850
[truncated: 63,536 more rows]

## Sheet: GGIN
Gene 1	Gene 2
AT1G48580	AT4G37780
AT1G79760	AT5G66230
AT2G26020	AT5G44420
AT4G38340	AT5G05890
AT3G04280	AT1G12030
AT2G29220	AT3G55790
AT2G28190	AT1G12520
AT2G18590	AT5G07210
AT2G18590	AT2G27070
AT2G39060	AT4G12530
AT5G19015	AT1G34530
AT1G42500	AT1G34530
AT3G30780	AT1G34530
AT2G12980	AT1G34530
AT1G36260	AT1G34530
AT1G52850	AT5G19015
AT1G52850	AT1G42500
AT1G52850	AT3G30780
AT1G52850	AT2G12980
AT1G52850	AT1G36260
AT2G13870	AT5G19015
AT2G13870	AT1G42500
AT2G13870	AT3G30780
AT2G13870	AT2G12980
AT2G13870	AT1G36260
AT2G30750	AT4G31970
AT2G42250	AT1G52820
AT5G28510	AT5G28520
AT2G35750	AT5G28120
AT2G35750	AT5G28110
AT2G36010	AT5G02470
AT2G16630	AT5G47330
AT2G27540	AT2G23480
AT5G52080	AT2G23480
AT5G48000	AT2G23480
AT5G53410	AT2G23480
AT2G18320	AT2G23480
AT2G39060	AT3G25810
AT4G15480	AT2G47460
AT3G28320	AT3G28310
AT3G53400	AT5G03190
AT3G53402	AT5G03190
AT1G15580	AT3G58190
AT1G07340	AT2G28680
AT2G20880	AT4G28140
AT3G49270	AT5G47350
AT2G05580	AT5G35660
AT3G49580	AT5G48850
AT4G24340	AT4G24350
AT4G24350	AT4G24350
AT4G02314	AT5G19015
AT4G02314	AT1G42500
AT4G02314	AT3G30780
AT4G02314	AT2G12980
AT4G02314	AT1G36260
AT2G13160	AT5G19015
AT2G13160	AT1G42500
AT2G13160	AT3G30780
AT2G13160	AT2G12980
AT2G13160	AT1G36260
AT2G34130	AT5G19015
AT2G34130	AT1G42500
AT2G34130	AT3G30780
AT2G34130	AT2G12980
AT2G34130	AT1G36260
AT4G19690	AT4G31940
AT1G08100	AT4G32950
AT4G25470	AT4G25490
AT5G19015	AT1G43840
AT1G42500	AT1G43840
AT3G30780	AT1G43840
AT2G12980	AT1G43840
AT1G36260	AT1G43840
AT1G47400	AT5G04150
AT3G31970	AT4G10580
AT3G31970	AT1G42605
AT1G42605	AT4G10580
AT1G42605	AT1G42605
AT2G36010	AT1G18130
AT2G29500	AT1G53540
AT1G18130	AT5G02470
AT3G26140	AT3G12000
AT3G56980	AT5G04150
AT5G59310	AT5G59320
AT4G10250	AT5G59720
AT4G31970	AT5G40990
AT5G54140	AT3G57510
AT4G25490	AT5G51990
AT2G34390	AT5G10040
AT2G29870	AT5G10040
AT4G22870	AT5G42800
AT4G22880	AT5G42800
AT1G34530	AT1G43840
AT5G36140	AT5G36130
AT5G36140	AT5G36110
AT1G49800	AT5G13670
ATMG00513	ATMG00060
AT2G07711	ATMG00060
AT1G07340	AT5G40260
AT1G69230	AT4G21760
AT5G19015	AT4G03790
AT1G42500	AT4G03790
AT3G30780	AT4G03790
AT2G12980	AT4G03790
AT1G36260	AT4G03790
AT1G15580	AT5G47370
AT5G48850	AT5G26220
AT1G03940	AT5G42800
AT1G03495	AT5G42800
AT1G52850	AT1G34530
AT2G13870	AT1G34530
AT1G36370	AT5G48850
AT2G32370	AT1G49800
AT1G05760	AT1G68230
AT5G48010	AT5G48000
AT1G03940	AT4G14090
AT1G03495	AT4G14090
AT5G19015	AT1G33130
AT1G42500	AT1G33130
AT3G30780	AT1G33130
AT2G12980	AT1G33130
AT1G36260	AT1G33130
AT5G42600	AT5G42590
AT1G61500	AT4G29200
AT5G52680	AT5G52670
AT5G17220	AT5G42800
AT1G66140	AT5G05890
AT4G39650	AT5G07210
AT4G39650	AT2G27070
AT1G39110	AT5G45082
AT1G39110	AT1G40125
AT1G39110	AT3G30670
AT1G39110	AT1G35600
AT1G39110	AT4G03910
AT1G39110	AT3G32677
AT3G42720	AT5G45082
AT3G42720	AT1G40125
AT3G42720	AT3G30670
AT3G42720	AT1G35600
AT3G42720	AT4G03910
AT3G42720	AT3G32677
AT2G06720	AT5G45082
AT2G06720	AT1G40125
AT2G06720	AT3G30670
AT2G06720	AT1G35600
AT2G06720	AT4G03910
AT2G06720	AT3G32677
AT4G28380	AT4G17220
AT4G02314	AT1G52850
AT4G02314	AT2G13870
AT2G13160	AT1G52850
AT2G13160	AT2G13870
AT2G34130	AT1G52850
AT2G34130	AT2G13870
AT3G48100	AT5G62920
AT3G22840	AT4G14690
ATMG00900	ATMG00060
AT2G07681	ATMG00060
AT2G07771	ATMG00060
AT2G21220	AT5G62730
AT3G18290	AT5G53450
AT5G02270	AT2G47460
AT3G03910	AT4G21760
AT2G28190	AT1G08830
AT4G12490	AT4G12500
AT2G21655	AT1G47470
AT1G14230	AT4G17470
AT1G14250	AT4G17470
AT1G22880	AT1G65570
AT1G23210	AT1G22880
AT1G19050	AT5G62920
AT1G37160	AT4G03790
AT5G02760	AT5G62280
AT3G03300	AT3G03290
AT3G03305	AT3G03290
AT1G63560	AT1G08100
AT2G28680	AT5G40260
AT1G65890	AT1G66860
AT1G02940	AT5G07210
AT1G02940	AT2G27070
AT1G80320	AT5G50590
AT1G80320	AT5G50690
AT3G18290	AT5G13740
AT3G12000	AT5G59810
AT2G44990	AT1G19630
AT5G42800	AT5G54060
AT1G20150	AT1G61070
AT4G02314	AT1G34530
AT2G13160	AT1G34530
AT2G34130	AT1G34530
AT1G42375	AT1G41700
AT1G42375	AT1G36540
AT1G42375	AT3G33066
AT1G42365	AT1G41700
AT1G42365	AT1G36540
AT1G42365	AT3G33066
AT4G06626	AT1G41700
AT4G06626	AT1G36540
AT4G06626	AT3G33066
AT1G40117	AT1G41700
AT1G40117	AT1G36540
AT1G40117	AT3G33066
AT3G43304	AT1G41700
AT3G43304	AT1G36540
AT3G43304	AT3G33066
AT2G13390	AT1G41700
AT2G13390	AT1G36540
AT2G13390	AT3G33066
AT3G30668	AT1G41700
AT3G30668	AT1G36540
AT3G30668	AT3G33066
AT5G32426	AT1G41700
AT5G32426	AT1G36540
AT5G32426	AT3G33066
AT1G10970	AT1G60960
AT4G19690	AT3G58810
AT3G28530	AT4G23920
AT1G36770	AT4G23920
AT1G78950	AT5G58960
AT4G15700	AT4G15680
AT1G33130	AT4G03790
AT1G63030	AT1G12610
AT2G42940	AT1G03390
AT1G47400	AT3G56980
AT2G04020	AT5G03590
AT1G68230	AT1G63310
AT1G21110	AT1G21120
AT1G21120	AT1G21120
AT3G10040	AT3G02550
AT4G25490	AT4G25480
AT5G06760	AT5G40420
AT2G16910	AT5G44330
AT1G49570	AT3G05950
AT5G17300	AT5G39660
AT1G08830	AT1G12520
AT1G52060	AT1G52050
AT2G18550	AT4G36740
AT5G38280	AT3G57260
AT3G24510	AT3G14520
AT1G74930	AT4G27652
AT1G03940	AT5G54060
AT1G03495	AT5G54060
AT2G02515	AT1G49800
AT1G12520	AT4G25100
AT1G69180	AT5G47600
AT4G02390	AT2G45460
AT2G16210	AT3G53310
AT4G11780	AT5G56320
AT4G25470	AT4G25480
AT4G22870	AT5G17220
AT4G22880	AT5G17220
AT1G52850	AT1G33130
AT2G13870	AT1G33130
AT1G02050	AT1G01280
AT4G02390	AT5G66130
AT1G70130	AT5G52400
AT4G29285	AT5G39280
AT4G29285	AT5G39300
AT2G30830	AT3G11480
AT2G36190	AT3G25810
AT1G03820	AT3G27400
AT1G66140	AT4G38340
AT1G62280	AT4G00910
AT2G39060	AT3G53300
AT1G03940	AT5G17220
AT1G03495	AT5G17220
AT4G10380	AT4G20370
AT1G30795	AT1G47470
AT3G07800	AT5G40840
AT2G02515	AT2G30810
AT2G30810	AT5G54220
AT5G22980	AT5G20330
AT1G12180	AT4G21630
AT2G28190	AT4G25100
AT1G33130	AT1G34530
AT1G03390	AT1G01280
AT5G53980	AT4G16670
AT1G10970	AT5G50400
AT1G23210	AT1G65570
AT1G52950	AT5G44570
AT1G52690	AT3G02480
AT3G10040	AT3G27220
AT5G48720	AT5G20850
AT3G51400	AT5G53980
AT4G13410	AT5G43745
AT1G29090	AT2G41850
AT4G15700	AT4G15660
AT2G12480	AT3G12000
AT1G52970	AT1G47470
AT3G18290	AT4G16370
AT2G30670	AT2G30660
AT3G03670	AT4G19750
AT3G03670	AT4G19760
AT2G16910	AT5G52160
AT5G03780	AT5G48720
AT2G44240	AT2G04460
AT1G10970	AT3G04280
AT4G02314	AT4G03790
AT2G13160	AT4G03790
AT2G34130	AT4G03790
AT3G58190	AT2G23170
AT2G23910	AT3G55120
AT2G37870	AT4G17030
ATMG00060	ATMG01090
ATMG00060	AT2G07777
AT2G30070	AT3G30180
AT3G28360	AT4G10310
AT2G22330	AT4G39950
AT1G66850	AT5G07550
AT3G48740	AT5G23660
AT1G78950	AT1G72110
AT4G15700	AT4G15690
AT3G26140	AT1G25330
ATMG00060	ATMG01200
AT1G07340	AT1G56360
AT1G48100	AT5G57830
AT4G33070	AT3G43190
AT2G27240	AT5G56640
AT2G30810	AT4G35725
AT1G12180	AT3G57250
AT3G55500	AT5G62040
AT4G19800	AT4G19750
AT4G19800	AT4G19760
AT4G19770	AT4G19750
AT4G19770	AT4G19760
AT1G12940	AT5G45380
AT2G36650	AT1G32970
AT5G42800	AT4G14090
AT2G21020	AT4G07820
AT1G31885	AT4G07820
AT1G55780	AT3G61390
AT1G53540	AT3G46230
AT3G24310	AT3G48510
AT2G29500	AT3G46230
AT1G50060	AT5G54370
AT1G23160	AT5G51470
AT1G03920	AT3G50990
AT1G65445	AT1G65450
AT3G24510	AT4G29285
AT2G30830	AT1G19640
AT1G23020	AT5G53450
AT2G02515	AT5G54220
AT2G31320	AT5G48020
AT2G15120	AT4G31970
AT2G15220	AT4G31970
AT1G15640	AT5G52710
AT3G10040	AT5G66985
AT4G09740	AT5G46960
AT4G09740	AT5G46950
AT4G23560	AT5G46960
AT4G23560	AT5G46950
AT1G29430	AT1G29440
AT5G27780	AT1G29440
AT1G75880	AT5G62730
AT1G05660	AT4G01630
AT1G05650	AT4G01630
AT5G56970	AT2G41510
AT1G52850	AT1G43840
AT2G13870	AT1G43840
AT5G44330	AT5G24820
AT1G11590	AT1G49800
AT3G26140	AT5G59810
AT1G52000	AT3G28220
AT1G34530	AT4G03790
AT1G26390	AT3G21500
AT4G01080	AT4G16590
AT4G02314	AT1G43840
AT2G13160	AT1G43840
AT2G34130	AT1G43840
AT3G10890	AT2G04020
AT1G69180	AT3G53310
AT5G19015	AT1G37160
AT1G42500	AT1G37160
AT3G30780	AT1G37160
AT2G12980	AT1G37160
AT1G36260	AT1G37160
AT1G23160	AT5G39820
AT3G24982	AT3G49340
AT3G25020	AT3G49340
AT1G08260	AT5G24280
AT5G02270	AT5G44110
AT3G12900	AT3G58810
AT1G08100	AT5G60770
AT2G43000	AT1G69920
AT1G52060	AT1G52060
AT2G12480	AT3G58780
AT3G32040	AT3G31415
AT3G32040	AT3G32030
AT1G52850	AT4G03790
AT2G13870	AT4G03790
AT1G65680	AT5G14650
AT2G25150	AT1G13420
AT3G23060	AT5G06720
AT4G08160	AT5G01930
AT1G11080	AT4G15100
AT1G06550	AT5G17010
AT1G72360	AT3G10040
AT5G40840	AT5G48020
AT4G22960	AT5G60250
AT2G12480	AT5G11400
AT1G52050	AT1G47600
AT1G52050	AT1G51470
AT2G25150	AT4G11190
AT1G14240	AT4G14060
AT3G01670	AT1G67790
AT2G34390	AT1G55810
AT2G29870	AT1G55810
AT2G42940	AT4G20420
AT1G49720	AT1G68500
AT1G78990	AT5G37690
AT1G35290	AT4G21760
AT2G30750	AT5G40990
AT1G02050	AT4G34850
AT1G05760	AT1G63310
ATMG00430	AT2G07749
ATMG00430	ATMG01110
ATMG01150	AT2G07749
ATMG01150	ATMG01110
AT2G07701	AT2G07749
AT2G07701	ATMG01110
AT2G29150	AT5G62180
AT4G19750	AT5G26130
AT4G19760	AT5G26130
AT2G28780	AT1G62280
AT3G24510	AT4G11510
AT2G31320	AT3G07800
AT1G24280	AT5G41670
AT1G01280	AT4G34850
AT3G03670	AT5G26130
AT1G50850	AT5G45082
AT1G50850	AT1G40125
AT1G50850	AT3G30670
AT1G50850	AT1G35600
AT1G50850	AT4G03910
AT1G50850	AT3G32677
AT2G12250	AT5G45082
AT2G12250	AT1G40125
AT2G12250	AT3G30670
AT2G12250	AT1G35600
AT2G12250	AT4G03910
AT2G12250	AT3G32677
AT3G07800	AT5G48020
AT2G43890	AT2G41810
AT5G48020	AT5G48720
AT5G44330	AT5G25950
AT3G29590	AT5G42800
AT2G44080	AT3G59900
AT1G53540	AT5G12020
AT2G24710	AT5G50140
AT2G24720	AT5G50140
AT4G02360	AT5G07230
AT4G08410	AT5G06630
AT5G50590	AT5G60770
AT5G50690	AT5G60770
AT3G57620	AT5G07230
AT1G03390	AT1G13910
AT2G22590	AT1G60470
AT3G21500	AT4G16740
AT5G61850	AT1G26310
AT5G37990	AT5G38020
AT2G36710	AT5G57520
AT2G17845	AT1G70720
AT1G74930	AT4G27654
AT2G04850	AT5G26330
AT3G49160	AT5G01600
AT4G25480	AT5G54470
AT3G50200	AT5G52710
AT1G72660	AT3G07150
AT3G07800	AT3G27060
AT2G42940	AT1G01280
AT1G37160	AT1G34530
AT1G52060	AT1G52050
AT1G69230	AT4G02290
AT1G29090	AT4G09740
AT1G29090	AT4G23560
AT2G24980	AT5G06640
AT2G20720	AT4G27585
AT2G20720	AT5G54100
AT5G47990	AT5G48000
AT2G26150	AT3G16050
AT2G34390	AT3G43190
AT2G29870	AT3G43190
AT1G11190	AT5G50260
AT3G12900	AT4G13420
AT2G04050	AT2G04070
AT2G15620	AT5G40850
AT5G52160	AT5G24820
AT2G23580	AT2G23550
AT3G57510	AT5G57520
AT2G29500	AT5G12020
AT4G32280	AT5G18060
AT2G20870	AT5G33370
AT2G39060	AT2G36190
AT4G32105	AT5G39280
AT4G32105	AT5G39300
AT3G24510	AT5G39280
AT3G24510	AT5G39300
AT1G59860	AT1G74310
AT1G07400	AT1G74310
ATMG00440	ATMG00430
ATMG00440	ATMG01150
ATMG00440	AT2G07701
AT2G07702	ATMG00430
AT2G07702	ATMG01150
AT2G07702	AT2G07701
ATMG01140	ATMG00430
ATMG01140	ATMG01150
ATMG01140	AT2G07701
AT1G15360	AT4G13210
AT2G20870	AT1G58430
AT1G12610	AT5G63770
AT2G28680	AT5G53510
AT4G12920	AT5G44330
AT3G53960	AT5G05890
AT1G74450	AT1G74450
AT2G20870	AT5G22430
AT2G24710	AT1G33840
AT2G24720	AT1G33840
AT5G48720	AT2G45460
AT3G17010	AT5G57720
AT5G44330	AT5G52160
AT3G19430	AT5G54370
AT3G20340	AT5G03630
AT3G32040	AT5G60770
AT1G69920	AT1G69930
AT3G04720	AT2G26020
AT3G58190	AT5G47370
AT2G29220	AT2G29250
AT2G04850	AT3G10080
AT2G42940	AT1G23760
AT1G74710	AT4G39030
AT4G22870	AT5G54060
AT4G22880	AT5G54060
AT3G07800	AT4G21070
AT2G23550	AT5G45770
AT5G66170	AT5G10040
AT2G36800	AT2G36750
AT2G36790	AT2G36750
AT2G44550	AT5G39280
AT2G44550	AT5G39300
AT2G44540	AT5G39280
AT2G44540	AT5G39300
AT1G21970	AT5G07160
AT4G08410	AT5G06640
AT5G44440	AT5G54190
AT3G15400	AT1G66850
AT2G23270	AT2G23270
AT2G30650	AT2G39060
AT2G33020	AT3G27400
AT5G10100	AT2G47460
AT4G28520	AT5G44120
AT1G72940	AT1G72920
AT2G16210	AT3G17010
AT5G22555	AT5G41280
AT3G19430	AT4G27400
AT5G17220	AT4G14090
AT1G26390	AT4G31970
AT2G20340	AT4G12530
AT1G11170	AT4G21340
AT4G24000	AT5G22860
AT1G30795	AT5G09730
AT1G78950	AT1G25340
AT5G53680	AT1G44318
AT4G25040	AT5G59120
AT4G02360	AT3G57620
AT3G15510	AT5G57520
AT5G05890	AT5G44350
AT1G69920	AT1G67980
AT2G42250	AT5G50590
AT2G42250	AT5G50690
AT2G25140	AT3G08970
AT2G18590	AT1G02940
AT2G39060	AT3G60570
AT4G22960	AT5G55490
AT2G42540	AT2G42530
AT2G34390	AT4G33070
AT2G29870	AT4G33070
AT3G02620	AT5G23840
AT3G02610	AT5G23840
AT1G21910	AT1G77640
AT4G21070	AT5G48720
AT5G07870	AT5G07860
AT4G16950	AT4G16860
AT1G72110	AT5G58960
AT4G32950	AT5G60770
AT4G36350	AT5G17340
AT1G48300	AT5G05250
AT2G14620	AT2G29470
AT2G17660	AT5G10750
AT1G32770	AT4G28500
AT1G51410	AT4G35670
AT1G21850	AT4G16680
AT5G17220	AT5G54060
AT1G18400	AT4G34770
AT4G02314	AT1G33130
AT2G13160	AT1G33130
AT2G34130	AT1G33130
AT3G18560	AT3G55150
AT3G25010	AT4G23140
AT3G25010	AT4G23160
AT3G25050	AT5G07550
AT4G33070	AT5G10040
AT3G55120	AT5G63590
AT1G60960	AT5G50400
AT1G64460	AT1G64470
AT1G23240	AT3G52810
AT2G12480	AT5G15720
AT3G19680	AT3G54810
AT3G04170	AT3G04190
AT3G04170	AT3G04180
AT3G22090	AT5G18340
AT1G08260	AT5G48020
AT1G22880	AT5G51470
AT1G29510	AT1G29500
AT1G52820	AT1G52790
AT2G38240	AT3G55970
AT2G19070	AT1G74540
AT1G03940	AT3G29590
AT1G03495	AT3G29590
AT1G29460	AT1G29440
AT1G03905	AT3G02990
AT3G05460	AT3G24510
AT3G18290	AT5G05250
AT3G07800	AT5G48720
AT1G50060	AT4G27400
AT1G03390	AT1G02050
AT2G24710	AT4G07820
AT2G24720	AT4G07820
AT3G02670	AT5G39280
AT3G02670	AT5G39300
AT4G21340	AT5G57620
AT5G02840	AT5G02840
AT5G45180	AT5G64110
AT3G30350	AT5G45210
AT3G28890	AT3G49340
AT5G46790	AT5G67360
AT2G24710	AT1G33900
AT2G24720	AT1G33900
AT2G26150	AT1G59860
AT2G26150	AT1G07400
AT5G03260	AT5G19870
AT1G51190	AT1G80100
AT4G27654	AT4G27652
AT4G21630	AT5G39280
AT4G21630	AT5G39300
AT3G19200	AT5G56970
AT2G21655	AT5G43510
AT2G21655	AT5G43518
AT2G21655	AT5G43513
AT1G30795	AT5G23960
AT2G18490	AT2G41850
AT4G37390	AT3G58190
AT1G59500	AT3G58190
AT1G51490	AT5G62750
AT1G52030	AT1G52410
AT1G52040	AT1G52410
AT4G20420	AT4G34850
AT1G64360	AT4G14020
AT3G17130	AT5G57830
AT1G24280	AT5G40850
AT2G18370	AT3G58550
AT3G31415	AT5G15180
AT3G32030	AT5G15180
AT3G07800	AT5G20850
AT2G20340	AT5G38130
AT5G22860	AT4G16740
AT1G52830	AT3G15540
AT1G50050	AT5G24070
AT2G24980	AT3G54580
AT3G54730	AT3G29787
AT2G19850	AT3G29787
AT4G08160	AT5G07080
AT3G24900	AT3G25010
AT1G68040	AT3G31415
AT1G68040	AT3G32030
AT2G41810	AT4G01630
AT3G52160	AT5G13380
AT4G34470	AT5G64890
AT4G34210	AT5G64890
AT5G49170	AT5G50335
AT2G12480	AT3G26140
AT2G02515	AT1G09370
AT3G03840	AT1G29440
AT1G06830	AT3G46880
AT2G37380	AT4G37295
AT5G05840	AT5G24070
AT4G02390	AT5G03780
AT4G10250	AT4G27670
AT3G10080	AT5G26330
AT2G04570	AT1G58430
AT2G23910	AT4G15480
AT1G16850	AT5G57830
AT5G42600	AT5G42580
AT4G03156	AT2G47570
AT1G68270	AT5G61510
AT2G39330	AT1G54020
AT3G29430	AT3G29410
AT1G28430	AT2G04020
AT1G24030	AT5G07080
AT3G26830	AT1G25155
AT3G26830	AT5G57890
AT3G26830	AT1G25083
AT3G26830	AT1G24909
AT3G26830	AT1G25220
AT3G26830	AT1G24807
AT1G09500	AT5G22860
AT2G43890	AT4G01630
AT3G19430	AT5G60530
AT4G32280	AT5G12050
AT2G38760	AT2G38750
AT3G17600	AT3G24510
AT1G76240	AT5G56320
AT2G39330	AT1G52410
AT1G04770	AT1G36370
AT2G25440	AT1G47890
AT3G23220	AT4G37710
AT4G08410	AT3G54580
AT1G18970	AT5G38910
AT1G03940	AT4G22870
AT1G03940	AT4G22880
AT1G03495	AT4G22870
AT1G03495	AT4G22880
AT3G04720	AT5G44420
AT1G08340	AT1G32770
AT3G17010	AT5G61850
AT1G32770	AT1G07120
AT3G54580	AT5G06640
AT1G41700	AT4G03790
AT1G36540	AT4G03790
AT3G33066	AT4G03790
AT2G18550	AT4G35690
AT3G50990	AT5G57920
AT4G24350	AT5G61160
AT5G66130	AT2G45460
AT5G39660	AT4G15430
AT1G33950	AT4G09930
AT4G12910	AT5G05290
AT3G02550	AT5G39890
AT1G54050	AT1G59860
AT1G54050	AT1G07400
AT5G33370	AT1G58430
AT3G23770	AT5G44330
AT3G02550	AT3G27220
AT1G68230	AT3G58350
AT4G15690	AT4G15680
AT5G37690	AT5G49350
AT3G06460	AT3G49190
AT1G66080	AT5G35320
AT3G24510	AT4G13080
AT1G06160	AT5G61160
AT5G19015	AT1G59930
AT1G42500	AT1G59930
AT3G30780	AT1G59930
AT2G12980	AT1G59930
AT1G36260	AT1G59930
AT1G24280	AT1G30510
AT2G36650	AT1G35350
AT1G29510	AT1G29440
AT2G22810	AT1G15580
AT1G52850	AT1G37160
AT2G13870	AT1G37160
AT5G40010	AT5G54700
AT4G22680	AT4G28380
AT1G01380	AT4G21490
AT3G04720	AT4G16260
AT4G38340	AT5G64550
AT4G38340	AT5G64552
AT2G42250	AT5G06900
AT5G38700	AT3G50610
AT2G14620	AT1G26390
AT1G74710	AT5G13320
AT4G22960	AT4G25330
AT1G56160	AT3G12900
AT1G31050	AT1G31060
AT3G32040	AT5G15180
AT2G42940	AT1G13910
AT1G59930	AT1G43840
AT3G17010	AT5G47600
AT1G36370	AT5G26220
AT1G23020	AT3G56980
AT1G75230	AT1G66860
AT3G05640	AT1G73390
AT2G31930	AT4G28380
AT3G26860	AT5G62750
AT1G27360	AT3G50990
AT1G19640	AT3G11480
AT3G46900	AT5G59520
AT1G29080	AT5G08370
AT1G37160	AT1G41700
AT1G37160	AT1G36540
AT1G37160	AT3G33066
AT5G49070	AT5G16960
AT3G09940	AT4G21830
AT3G09940	AT4G21840
AT5G09520	AT4G36610
AT1G61810	AT5G57520
AT2G16910	AT3G23770
AT1G47400	AT1G56430
AT1G61810	AT3G57510
AT1G28710	AT5G64110
AT5G38030	AT5G48010
AT3G20340	AT3G46270
AT1G33055	AT3G10040
AT2G36010	AT3G58540
AT3G15510	AT3G57510
AT2G36390	AT4G09020
AT2G43000	AT1G67980
AT2G28780	AT1G32450
AT3G15400	AT5G07550
AT3G05460	AT3G14520
AT1G03390	AT4G34850
AT2G15620	AT1G24280
AT2G32370	AT5G13670
AT1G26380	AT5G40990
AT3G45680	AT5G37990
AT5G44330	AT4G16270
AT5G11400	AT5G15720
AT3G25010	AT4G13920
AT3G25010	AT4G13900
AT2G24710	AT5G37450
AT2G24720	AT5G37450
AT4G18395	AT5G62750
AT1G52410	AT3G28220
AT2G16210	AT1G69180
AT2G16910	AT1G61070
AT5G03590	AT5G59120
AT2G36690	AT1G07160
AT1G47470	AT3G56610
AT1G02310	AT3G61930
AT1G03820	AT3G02885
AT2G45750	AT2G47540
AT4G11760	AT3G52810
AT3G10040	AT4G10270
AT3G02550	AT4G10270
AT4G23493	AT5G37670
AT3G19680	AT3G19680
AT1G50090	AT3G12240
AT1G50090	AT3G12230
AT3G03830	AT3G03840
AT3G02040	AT5G20790
AT5G09520	AT5G13900
AT3G43190	AT5G10040
AT1G53540	AT4G10250
AT3G54990	AT5G52250
AT4G28320	AT5G37750
AT4G28320	AT5G37440
AT1G12610	AT1G56660
AT2G04430	AT2G04450
AT2G41230	AT3G59900
AT5G42590	AT5G42580
AT5G07520	AT5G07510
AT4G23300	AT4G23290
AT1G07880	AT1G69230
AT1G74870	AT3G22360
AT1G36280	AT4G17470
AT4G18440	AT4G17470
AT1G23760	AT1G63140
AT1G23760	AT1G62900
AT3G58780	AT5G60140
AT2G21195	AT2G21220
AT1G49200	AT5G40850
AT5G39160	AT5G39160
AT5G39160	AT5G39190
AT5G39160	AT5G39130
AT5G39190	AT5G39160
AT5G39190	AT5G39190
AT5G39190	AT5G39130
AT5G39130	AT5G39160
AT5G39130	AT5G39190
AT5G39130	AT5G39130
AT5G48170	AT4G24210
AT3G06460	AT3G20160
AT3G58540	AT5G02470
AT1G04770	AT1G66950
AT1G28430	AT3G10890
AT3G02990	AT3G24220
AT2G29110	AT3G44350
AT1G72110	AT1G57750
AT1G63710	AT3G10570
AT1G15580	AT5G67020
AT2G19070	AT5G13380
AT2G37880	AT1G43000
AT5G11920	AT5G52710
AT5G40990	AT5G57220
AT3G51240	AT3G55120
AT1G13330	AT4G21070
AT2G34390	AT1G72360
AT2G29870	AT1G72360
AT5G35490	AT5G35480
AT1G72290	AT3G26140
AT1G06160	AT5G47220
AT2G24710	AT1G70880
AT2G24720	AT1G70880
AT2G28860	AT5G42600
AT2G28850	AT5G42600
AT3G10040	AT4G24110
AT5G05250	AT5G05250
AT3G54340	AT5G20240
AT3G19710	AT4G13770
AT2G21655	AT3G04540
AT1G15360	AT1G01600
AT5G52710	AT5G52670
AT1G29430	AT4G38850
AT5G27780	AT4G38850
AT4G02314	AT1G59930
AT2G13160	AT1G59930
AT2G34130	AT1G59930
AT1G16410	AT5G23010
AT1G16400	AT5G23010
AT1G21110	AT5G57220
AT1G21120	AT5G57220
AT2G03740	AT5G60500
AT2G03740	AT5G60510
AT2G17660	AT1G12610
AT3G62600	AT5G61790
AT1G34580	AT1G49800
AT3G50990	AT5G66330
AT1G74090	AT3G58990
AT2G37380	AT3G58190
AT5G11260	AT5G52250
AT5G20790	AT5G01220
AT1G56360	AT3G50580
AT5G41280	AT4G14390
AT3G54580	AT5G06630
AT2G40300	AT3G56090
AT2G13810	AT1G19250
AT1G66860	AT5G39610
AT1G56100	AT4G15750
AT1G59660	AT1G80670
AT1G03390	AT2G21430
AT4G05370	AT5G60800
AT1G77530	AT5G37990
AT1G77520	AT5G37990
AT1G20150	AT5G54010
AT5G10120	AT5G65100
AT1G78950	AT1G07450
AT1G14230	AT5G24770
AT1G14230	AT5G24780
AT1G14250	AT5G24770
AT1G14250	AT5G24780
AT2G18550	AT1G16950
ATMG00290	ATMG01270
ATMG00290	AT2G07696
AT2G07734	ATMG01270
AT2G07734	AT2G07696
AT1G47600	AT3G06460
AT1G51470	AT3G06460
AT2G25160	AT2G25150
AT3G42725	AT3G50610
AT3G07450	AT3G52130
AT1G26390	AT5G24160
AT4G15470	AT1G71000
AT2G18590	AT4G39650
AT3G26140	AT5G20330
AT3G08860	AT3G49580
AT1G71740	AT4G21340
AT2G07673	ATMG01290
ATMG01030	ATMG01290
AT1G09080	AT1G09180
AT2G32860	AT2G39850
AT2G41400	AT3G04190
AT2G41400	AT3G04180
AT2G41390	AT3G04190
AT2G41390	AT3G04180
AT3G50990	AT5G59845
AT4G25000	AT3G51860
AT5G06980	AT5G06980
AT1G53840	AT4G35985
AT2G16210	AT5G57720
AT2G17820	AT5G15060
AT2G26660	AT3G02040
AT4G23610	AT3G44350
AT1G62560	AT1G65860
AT2G14580	AT5G60780
AT1G68270	AT5G37980
AT3G03480	AT4G16730
AT1G68270	AT1G63190
AT1G32770	AT3G15050
AT4G05370	AT3G47540
AT1G56360	AT4G36350
AT3G21500	AT3G52820
AT4G09090	AT3G57250
AT1G52820	AT5G06900
AT1G34510	AT5G22410
AT3G32040	AT5G50590
AT3G32040	AT5G50690
AT1G24030	AT4G08160
AT2G31930	AT4G22680
AT1G09210	AT5G61790
AT1G61280	AT1G61290
AT2G21430	AT1G01280
AT2G36800	AT1G05680
AT2G36790	AT1G05680
AT4G25480	AT5G24470
AT2G03190	AT4G12890
AT5G54060	AT4G14090
AT1G77120	AT3G43190
AT1G52950	AT1G58300
AT3G05730	AT3G16670
AT5G47990	AT5G48010
ATMG01220	ATMG01210
AT2G26820	AT2G22590
AT3G12900	AT5G19700
AT2G17660	AT1G02660
AT1G52850	AT1G59930
AT2G13870	AT1G59930
AT2G19970	AT4G30140
AT2G26820	AT4G22270
AT3G22231	AT3G22240
AT1G62560	AT5G07690
AT1G78990	AT5G49350
AT1G08065	AT5G07230
AT2G25150	AT5G47980
AT1G09500	AT3G21500
AT5G22980	AT5G21150
AT3G05950	AT3G29430
AT3G11390	AT3G11370
AT2G34740	AT2G18340
AT2G25470	AT1G64170
AT2G32370	AT1G11590
AT4G21440	AT5G24080
AT2G32680	AT5G64000
AT1G29020	AT5G41280
AT1G78410	AT5G24540
AT4G37390	AT2G23170
AT1G59500	AT2G23170
AT5G37690	AT5G44550
AT5G52710	AT1G59171
AT1G74080	AT5G40990
AT1G07340	AT5G53510
AT2G17660	AT5G38700
AT4G33550	AT5G28520
AT4G27140	AT4G27160
AT2G18620	AT5G53680
AT5G47330	AT5G53710
AT4G08780	AT4G08770
AT3G07450	AT4G29980
AT1G75940	AT1G68875
AT2G16910	AT4G12920
AT5G53450	AT5G67370
AT1G09370	AT1G49800
AT2G36710	AT3G57510
AT2G12300	AT4G19730
AT3G31415	AT5G50590
AT3G31415	AT5G50690
AT3G32030	AT5G50590
AT3G32030	AT5G50690
AT3G25830	AT5G37990
AT3G25820	AT5G37990
AT3G51240	AT5G05270
AT3G21560	AT5G02270
AT3G01240	AT5G62750
AT2G39060	AT1G51490
AT2G20870	AT2G04570
AT1G15640	AT5G41280
AT3G52130	AT4G14080
ATMG00290	AT3G31970
ATMG00290	AT1G42605
AT2G07734	AT3G31970
AT2G07734	AT1G42605
AT3G03910	AT3G30340
AT2G15300	AT4G21340
AT5G13900	AT4G36610
AT1G52410	AT3G16470
AT1G71690	AT1G49800
AT4G32280	AT5G52900
AT4G27280	AT5G61600
AT1G65445	AT5G23960
AT1G09370	AT1G11590
AT4G19130	AT4G21070
AT2G05070	AT5G54270
AT2G05100	AT5G54270
AT2G17660	AT1G56660
AT3G03910	AT3G03300
AT3G03910	AT3G03305
AT1G14230	AT1G36280
AT1G14230	AT4G18440
AT1G14250	AT1G36280
AT1G14250	AT4G18440
AT2G44840	AT1G32970
AT3G30340	AT4G21760
AT4G33720	AT5G19890
AT1G59660	AT1G69680
AT1G14120	AT3G26460
AT2G32270	AT3G59930
AT2G32270	AT5G33355
AT3G21890	AT5G42760
AT2G44840	AT2G36650
AT4G29570	AT5G07210
AT4G29570	AT2G27070
AT1G32970	AT2G26380
AT1G50090	AT5G41280
AT2G34790	AT1G24030
AT1G18590	AT4G39940
AT1G17260	AT3G24510
AT1G24030	AT1G70500
AT2G36650	AT1G17750
AT3G60700	AT5G07210
AT3G60700	AT2G27070
AT3G48700	AT3G58060
AT1G36370	AT3G49580
AT1G08830	AT4G25100
AT2G37870	AT4G33550
AT3G07850	AT1G69940
AT3G07850	AT5G07410
AT3G14040	AT1G69940
AT3G14040	AT5G07410
AT1G67990	AT4G28395
AT2G18150	AT4G36430
AT2G18140	AT4G36430
AT5G23960	AT5G44630
AT1G08260	AT4G19130
AT3G12000	AT5G15720
AT3G50770	AT3G51860
AT1G68230	AT5G18970
AT1G80170	AT1G22480
AT2G27140	AT4G37445
AT1G79760	AT5G22380
AT1G61500	AT3G60920
AT3G03480	AT5G50940
AT1G64640	AT1G11545
AT2G39040	AT1G53830
AT2G39060	AT2G20340
AT1G48070	AT4G26880
AT3G14225	AT5G19880
AT5G54140	AT5G57520
AT1G71160	AT3G52160
AT1G24030	AT1G10800
AT1G52400	AT1G52410
AT2G18800	AT3G59370
AT2G04020	AT3G28810
AT2G04020	AT3G28820
AT1G49720	AT1G49220
AT2G46880	AT4G24890
AT2G02680	AT1G61840
AT3G47640	AT5G53450
AT3G46880	AT3G62930
AT4G12530	AT5G38130
AT1G24030	AT5G01930
AT2G18620	AT1G44318
AT5G22430	AT5G33370
AT1G56360	AT5G08030
AT1G47485	AT3G12890
AT1G68250	AT5G44120
AT1G29460	AT1G29510
AT3G47540	AT5G13320
AT1G43840	AT4G03790
AT1G30740	AT4G16730
ATMG00513	ATMG01200
AT2G07711	ATMG01200
AT1G62940	AT4G35420
AT1G76240	AT4G11780
AT2G02580	AT4G19800
AT2G02580	AT4G19770
AT3G57260	AT5G64000
AT1G07690	AT1G29080
AT1G50310	AT1G28430
AT2G31690	AT4G26200
AT1G72630	AT5G59570
AT1G72630	AT3G46640
AT5G51190	AT5G61600
AT3G45730	AT3G61630
AT4G29980	AT3G52130
AT1G29430	AT1G29450
AT5G27780	AT1G29450
AT1G23760	AT1G03390
AT2G30650	AT4G12530
AT3G55120	AT5G48880
AT3G50590	AT5G24710
AT1G23240	AT5G07540
AT2G16660	AT4G34950
AT1G21440	AT3G19710
AT1G56060	AT1G56060
AT3G26190	AT5G43410
AT2G04025	AT1G56680
AT5G66170	AT3G03270
AT1G64980	AT5G53450
AT2G03830	AT4G37295
AT2G45550	AT2G29220
AT2G32680	AT3G25010
AT5G52400	AT2G26380
AT3G04170	AT3G61880
AT1G63710	AT1G01600
AT1G32970	AT4G37710
AT1G18710	AT1G75230
AT1G79360	AT3G62950
AT4G10530	AT4G19800
AT4G10530	AT4G19770
AT4G10520	AT4G19800
AT4G10520	AT4G19770
AT3G19680	AT2G47440
AT1G07880	AT4G21760
AT1G23520	AT1G28430
ATMG00060	ATMG01130
AT1G50060	AT3G19430
AT2G21660	AT4G39260
AT1G29430	AT1G29510
AT5G27780	AT1G29510
AT1G01520	AT3G21890
AT5G06550	AT5G63770
AT2G46240	AT5G37670
AT2G30670	AT3G12240
AT2G30670	AT3G12230
AT2G43820	AT3G11340
AT1G33055	AT3G02550
AT2G04070	AT3G13080
AT2G04070	AT1G71330
AT2G29350	AT5G22860
AT2G02630	AT1G61840
AT1G49230	AT4G25480
AT1G05760	AT5G18970
AT3G55120	AT5G05270
AT1G49720	AT5G42900
AT4G29980	AT4G16270
AT1G80170	AT4G17220
AT1G30795	AT4G12530
AT5G09520	AT5G09530
AT4G13920	AT3G57510
AT4G13900	AT3G57510
AT1G78570	AT5G63590
AT2G04025	AT5G39820
AT2G21655	AT3G56610
AT1G52060	AT1G47600
AT1G52060	AT1G51470
AT3G48100	AT3G57040
AT1G33811	AT1G04800
AT1G69230	AT3G03910
AT1G01280	AT1G13910
AT4G30450	AT4G30460
AT3G44070	AT5G43800
AT1G18710	AT1G74430
AT1G02800	AT1G69180
AT1G14230	AT4G08870
AT1G14230	AT4G08900
AT1G14250	AT4G08870
AT1G14250	AT4G08900
AT1G24030	AT1G47410
AT1G08630	AT1G10070
AT1G08830	AT3G15640
AT2G32690	AT3G23450
AT1G54020	AT1G72260
AT3G50610	AT5G11940
AT4G35210	AT4G35200
AT1G19630	AT3G50650
AT1G74540	AT3G52160
AT1G60030	AT3G50610
AT5G22430	AT1G58430
AT4G40070	AT5G26130
AT1G74540	AT5G16960
AT3G55840	AT4G37610
AT1G01280	AT4G14080
AT3G19550	AT3G57510
AT5G67300	AT4G37260
AT3G23220	AT3G62100
AT1G63710	AT5G55720
AT5G39890	AT5G39890
AT1G43800	AT4G33560
AT4G21323	AT4G25380
AT1G19210	AT5G17350
AT2G34810	AT5G22860
AT1G24280	AT1G78050
AT2G30810	AT5G47350
AT3G27060	AT5G48720
AT1G54540	AT5G13900
AT2G24710	AT5G52350
AT2G24720	AT5G52350
AT1G49860	AT5G14650
AT1G77120	AT5G20830
AT5G45210	AT5G64900
AT2G22590	AT3G55120
AT2G30750	AT2G15120
AT2G30750	AT2G15220
AT5G05250	AT4G16370
AT1G07120	AT3G50220
AT1G26390	AT5G05340
AT2G14610	AT5G38280
AT4G21630	AT3G57250
ATMG00060	AT2G07749
ATMG00060	ATMG01110
AT1G33055	AT5G66985
AT1G52410	AT5G24420
AT1G48100	AT4G34650
AT2G05050	AT1G73540
AT3G27140	AT1G73540
AT4G08260	AT1G73540
AT2G30020	AT1G73540
AT3G42570	AT3G62820
AT3G17070	AT3G62820
AT1G78960	AT5G62730
AT1G36340	AT2G15325
AT2G23550	AT1G62070
AT1G44318	AT1G44414
AT3G52130	AT5G16920
AT1G52030	AT5G24420
AT1G52040	AT5G24420
AT2G03190	AT3G14520
AT5G53680	AT1G44414
AT5G24280	AT5G55490
AT1G59930	AT1G34530
AT2G15810	AT1G21290
AT2G26150	AT3G24500
AT3G59480	AT5G26330
AT2G28680	AT5G09500
AT1G07350	AT3G14200
AT2G36710	AT3G15510
AT4G37680	AT5G01220
AT4G38320	AT5G01220
AT2G15300	AT1G43020
AT3G51240	AT5G48880
AT4G27652	AT1G73540
AT1G61070	AT3G20450
AT5G11260	AT5G44110
AT2G39060	AT1G68320
AT2G23990	AT3G24510
AT4G39940	AT1G25155
AT4G39940	AT5G57890
AT4G39940	AT1G25083
AT4G39940	AT1G24909
AT4G39940	AT1G25220
AT4G39940	AT1G24807
AT3G23230	AT3G23220
AT1G09180	AT5G43340
AT5G07130	AT5G09520
AT1G10800	AT5G01930
AT5G24280	AT5G60250
AT3G29590	AT4G14090
AT1G54050	AT1G74310
AT4G33550	AT5G28510
AT5G59570	AT5G61380
AT3G46640	AT5G61380
AT3G52180	AT4G09020
AT1G66400	AT5G43620
AT1G66400	AT1G66500
AT1G64160	AT5G52670
AT1G28430	AT4G25010
AT2G21655	AT5G19880
AT2G47000	AT2G20720
AT1G27380	AT1G07120
AT1G23210	AT1G07290
AT2G01520	AT1G70850
AT3G07720	AT4G19690
AT2G20720	AT3G61630
AT2G39705	AT3G53210
AT5G63770	AT1G56660
AT1G23760	AT1G13910
AT2G44550	AT2G45110
AT2G44550	AT1G65681
AT2G44540	AT2G45110
AT2G44540	AT1G65681
AT3G03260	AT5G01220
AT1G03720	AT1G69180
AT2G30810	AT5G39280
AT2G30810	AT5G39300
AT1G14550	AT5G24550
AT3G23550	AT5G61160
AT1G71200	AT3G46900
AT2G46880	AT1G17710
AT1G49570	AT5G26130
AT1G12610	AT5G38700
AT1G29090	AT5G46960
AT1G29090	AT5G46950
AT1G08860	AT3G61390
AT2G30670	AT3G13090
AT2G24710	AT5G26130
AT2G24720	AT5G26130
AT3G13784	AT4G17030
AT3G23220	AT5G24550
AT2G24710	AT5G04730
AT2G24720	AT5G04730
AT2G41400	AT3G04170
AT2G41390	AT3G04170
AT2G16910	AT5G24820
AT4G09090	AT4G21630
AT1G03410	AT5G42600
AT1G12740	AT5G24070
AT1G12610	AT4G34410
AT1G70420	AT5G24470
AT2G41190	AT4G12580
AT4G09960	AT5G60140
AT3G51240	AT5G17010
AT1G72360	AT4G40070
AT1G11080	AT1G30040
AT5G05290	AT4G36880
AT4G34770	AT5G49170
AT1G18130	AT5G05180
AT1G74890	AT1G19050
AT2G46610	AT3G07800
AT5G45080	AT5G45070
AT1G67790	AT3G20570
AT2G12480	AT5G18000
AT3G24900	AT4G23140
AT3G24900	AT4G23160
AT1G08260	AT4G21070
AT3G04170	AT3G60730
AT3G04540	AT5G23960
AT2G46070	AT1G64360
AT3G29590	AT5G54060
AT3G29590	AT5G17220
AT1G09080	AT3G15980
AT1G24150	AT2G23270
AT1G70880	AT1G33900
AT5G47350	AT4G15750
AT1G28050	AT4G36010
AT1G49220	AT5G42900
AT4G23150	AT4G23310
AT3G14520	AT4G13080
AT1G09815	AT3G07800
AT5G66170	AT3G29970
AT3G16050	AT1G66080
AT2G18190	AT1G21850
AT1G03820	AT4G24780
AT1G30020	AT1G67990
AT2G46505	AT1G07140
AT3G12000	AT1G25330
AT1G29430	AT1G29460
AT5G27780	AT1G29460
AT1G12180	AT4G09090
AT1G74710	AT3G49340
AT5G61720	AT1G69940
AT5G61720	AT5G07410
AT1G71200	AT5G59520
AT2G41250	AT5G17300
AT2G29110	AT4G23310
AT2G30670	AT5G38910
AT1G11540	AT3G29110
AT2G47160	AT1G80760
AT4G29980	AT5G52160
AT2G41250	AT3G02380
AT1G26790	AT3G02380
AT2G28780	AT4G00910
AT2G23970	AT1G29080
AT3G49620	AT5G61160
AT5G10550	AT5G65630
AT3G61190	AT5G22250
AT3G09010	AT4G35180
AT2G23060	AT3G25900
AT1G68880	AT5G38910
AT2G47200	AT5G49350
AT5G42900	AT5G42900
AT3G07800	AT4G37490
AT1G70420	AT4G25480
AT1G62560	AT4G12030
AT1G23670	AT5G07520
AT4G32280	AT5G02760
AT5G12050	AT5G62280
ATMG00513	ATMG01130
AT2G07711	ATMG01130
AT2G22780	AT3G06860
AT5G57540	AT5G57530
AT3G18290	AT5G67370
AT2G29150	AT5G47730
AT5G45380	AT5G60770
AT3G43430	AT2G41510
AT1G20150	AT3G20450
AT4G02390	AT4G21070
AT5G23410	AT5G42900
AT1G68050	AT5G42900
AT5G42730	AT5G42900
AT1G59740	AT2G41510
AT2G18590	AT3G60700
AT2G03190	AT2G23990
AT5G03780	AT5G66130
AT3G55790	AT3G61390
AT4G21323	AT4G23493
AT3G05950	AT4G10310
AT2G28270	AT4G07820
AT3G07450	AT4G14080
AT1G43800	AT3G27220
AT4G19430	AT5G62730
AT3G20500	AT4G35985
AT1G67980	AT1G66690
AT1G67980	AT1G66700
AT1G14120	AT5G37990
AT3G52810	AT5G61605
AT3G50400	AT5G09520
AT1G07120	AT4G28500
AT1G20150	AT4G29250
AT3G12900	AT3G13610
AT2G21220	AT1G75880
AT1G66800	AT5G23840
AT2G12480	AT5G60140
AT1G76240	AT4G35200
AT1G65340	AT3G48700
AT2G44830	AT3G50610
AT3G05800	AT5G24470
AT1G05300	AT1G64170
AT2G19590	AT3G43190
AT1G32970	AT3G23240
AT3G46270	AT5G56080
AT4G35725	AT5G09370
AT1G78950	AT1G78970
AT3G24510	AT4G32170
AT4G13770	AT3G58990
AT4G35690	AT4G36740
AT1G78440	AT3G05800
AT2G36710	AT1G61810
AT4G19130	AT2G45460
AT3G23550	AT4G24350
AT3G03480	AT2G47600
ATMG01200	ATMG01130
AT3G19430	AT4G26880
AT2G23830	AT1G19250
AT2G42940	AT4G34850
AT4G25850	AT5G62730
AT4G25860	AT5G62730
AT1G72660	AT3G09640
AT1G63140	AT4G24890
AT1G62900	AT4G24890
AT1G62210	AT3G04200
AT2G42250	AT1G52790
AT5G42180	AT5G60490
AT3G58780	AT5G15720
AT4G29690	AT1G44318
AT1G64160	AT4G08780
AT2G18370	AT5G63560
AT2G19800	AT3G30775
AT1G03820	AT4G39320
AT3G57040	AT5G62920
AT1G73010	AT1G17710
AT1G49320	AT4G37970
AT1G61563	AT3G07850
AT1G61563	AT3G14040
AT1G61566	AT3G07850
AT1G61566	AT3G14040
AT2G19070	AT4G29250
AT1G72260	AT5G24420
AT4G12400	AT5G48570
AT3G02380	AT5G17300
AT1G75910	AT3G25050
AT2G02950	AT1G22640
AT1G72240	AT3G09870
AT4G37710	AT2G26380
AT1G43780	AT5G14450
AT1G01280	AT4G20420
AT4G03530	AT4G03060
AT1G70010	AT4G03060
AT3G30560	AT1G43110
AT3G30560	AT1G43050
AT3G30560	AT1G43080
AT3G30560	AT1G43090
AT3G30560	AT1G43100
AT3G07450	AT3G13220
AT1G70130	AT2G26380
AT3G50990	AT5G67110
AT4G09090	AT5G39280
AT4G09090	AT5G39300
AT5G47370	AT5G52900
AT3G13370	AT3G50990
AT3G14395	AT3G15270
AT1G49570	AT5G19890
AT1G47400	AT5G53450
AT4G36500	AT1G32970
AT2G37380	AT3G60650
AT2G02515	AT5G13670
AT2G03740	AT1G30020
AT1G54540	AT5G09520
AT2G27420	AT4G01080
AT1G29440	AT5G52900
AT2G39060	AT5G42955
AT3G52130	AT5G62080
AT1G72020	AT4G26230
AT1G60590	AT1G23205
AT4G26460	AT5G42200
AT3G43430	AT5G56970
AT4G21070	AT5G20850
AT4G02390	AT5G24280
AT2G41190	AT3G13672
AT1G07260	AT4G16260
AT1G36280	AT4G08870
AT1G36280	AT4G08900
AT4G18440	AT4G08870
AT4G18440	AT4G08900
AT1G80670	AT2G47520
AT2G17820	AT3G27400
AT1G08830	AT5G17450
AT2G30810	AT5G09370
AT5G44110	AT5G52250
AT5G06900	AT5G50590
AT5G06900	AT5G50690
AT2G46240	AT5G35320
AT2G32830	AT3G52820
AT2G04400	AT5G17990
AT1G65330	AT4G03156
AT1G65300	AT4G03156
AT2G25140	AT4G23493
AT2G36210	AT5G03700
AT2G12300	AT3G30396
AT3G48090	AT5G22530
AT5G09520	AT5G13580
AT3G22360	AT3G48850
AT2G18190	AT4G16680
AT2G42940	AT3G59530
AT2G46070	AT5G25840
AT3G11010	AT4G23140
AT3G11010	AT4G23160
AT5G27060	AT4G23140
AT5G27060	AT4G23160
AT2G14580	AT5G38320
AT3G48510	AT4G36740
AT3G03190	AT3G19710
AT3G54590	AT3G54580
AT1G74930	AT1G19210
AT1G26820	AT1G06120
AT1G26820	AT1G06090
AT1G03390	AT4G20050
AT5G53450	AT5G67330
AT1G15640	AT4G14390
AT1G43790	AT5G03260
AT1G61840	AT1G44050
AT1G39110	AT4G28870
AT1G39110	AT1G49680
AT3G42720	AT4G28870
AT3G42720	AT1G49680
AT2G06720	AT4G28870
AT2G06720	AT1G49680
AT5G03780	AT2G45460
AT1G51190	AT5G08565
AT4G27280	AT3G50060
AT3G07450	AT4G35420
AT1G29460	AT5G39860
AT1G29430	AT3G03840
AT5G27780	AT3G03840
AT1G17260	AT4G29285
AT1G16510	AT4G19200
AT2G01880	AT3G59710
AT2G25150	AT3G45700
AT1G69500	AT4G35420
AT3G07720	AT3G58810
AT1G29430	AT1G29500
AT5G27780	AT1G29500
AT1G75890	AT3G12000
AT3G27540	AT5G51990
AT2G39060	AT3G16040
AT2G39510	AT1G69230
AT3G55120	AT5G13930
AT4G02390	AT4G19130
AT1G78990	AT5G44550
AT1G61120	AT3G24982
AT1G61120	AT3G25020
AT1G77120	AT4G33070
AT2G23800	AT1G28430
AT1G36150	AT1G07340
AT1G60470	AT1G14780
AT3G11340	AT4G35180
AT1G23240	AT5G07530
AT2G21655	AT5G23960
AT2G43100	AT3G58990
AT4G35725	AT5G54220
AT3G04170	AT3G14630
AT3G03190	AT3G58990
AT1G17460	AT4G21070
AT4G27670	AT5G66090
ATMG01180	ATMG01090
ATMG01180	AT2G07777
AT4G15470	AT3G07150
AT5G18450	AT5G38780
AT4G29980	AT4G35420
AT3G10040	AT2G47560
AT1G76410	AT3G43430
AT1G12180	AT4G35725
AT1G07340	AT3G58280
AT4G25330	AT5G60250
AT1G22690	AT5G25840
AT2G23580	AT5G45770
AT1G13140	AT5G65205
AT2G18150	AT5G06730
AT2G18140	AT5G06730
AT5G49070	AT4G14815
AT3G03840	AT4G38850
AT1G72630	AT2G23030
AT2G26660	AT5G20150
AT3G59710	AT4G15340
AT1G66100	AT4G17470
AT3G08590	AT4G27585
AT3G08590	AT5G54100
AT1G61610	AT1G79680
AT2G03190	AT4G13080
AT4G27585	AT3G48850
AT5G54100	AT3G48850
AT2G19070	AT3G52160
AT3G02040	AT4G33030
AT2G47200	AT5G37690
AT5G19015	AT4G05640
AT1G42500	AT4G05640
AT3G30780	AT4G05640
AT2G12980	AT4G05640
AT1G36260	AT4G05640
AT2G45110	AT5G39280
AT2G45110	AT5G39300
AT1G65681	AT5G39280
AT1G65681	AT5G39300
AT2G41850	AT5G43590
AT1G35350	AT1G17750
AT4G36610	AT4G17280
AT5G52710	AT5G52680
AT3G29410	AT4G10530
AT3G29410	AT4G10520
AT1G35230	AT3G15510
AT1G21140	AT1G76800
AT1G69500	AT4G14080
AT1G29500	AT5G18060
AT1G50060	AT4G26880
AT2G15300	AT5G57620
AT2G16910	AT5G40940
AT1G36180	AT5G53240
AT1G62940	AT1G69500
AT4G30140	AT5G64110
AT4G21850	AT4G21830
AT4G21850	AT4G21840
AT3G26140	AT5G09730
AT2G31860	AT1G21850
AT5G49350	AT5G58860
AT4G26880	AT5G54370
AT1G75050	AT5G52160
AT1G54050	AT3G16050
AT1G04645	AT5G38180
AT1G03820	AT1G04680
AT2G26150	AT5G35320
AT3G15620	AT5G56750
AT5G07580	AT5G61590
AT1G18130	AT3G58540
AT3G07650	AT5G42900
AT4G02314	AT1G37160
AT2G13160	AT1G37160
AT2G34130	AT1G37160
AT1G10070	AT1G21400
AT1G10070	AT5G34780
AT5G63590	AT5G17010
AT4G12580	AT1G30220
AT4G08870	AT4G17470
AT4G08900	AT4G17470
AT3G44350	AT5G05300
AT3G27220	AT4G10270
AT2G07728	ATMG00060
AT2G23580	AT1G62070
AT5G13380	AT5G49070
AT3G54590	AT5G06640
AT1G71740	AT3G11550
AT1G03700	AT5G13900
AT5G01930	AT5G07080
AT4G37710	AT3G53600
AT4G28395	AT5G16960
AT1G30020	AT5G48210
AT1G07680	AT4G12360
AT4G26880	AT4G27400
AT3G19710	AT5G23010
AT1G47470	AT5G42955
AT3G50580	AT5G43340
AT4G12530	AT3G53300
AT3G12900	AT5G38820
AT1G62940	AT4G14080
AT2G28085	AT4G15620
AT3G22800	AT1G26240
AT1G68840	AT1G25560
AT1G26790	AT5G54130
AT3G02040	AT5G20150
AT1G78100	AT3G58190
AT1G73780	AT4G11210
AT2G30620	AT1G06760
AT2G27420	AT3G48460
AT2G33020	AT3G44560
AT1G03820	AT5G45850
AT5G58910	AT4G36610
AT4G29980	AT5G24820
AT3G17010	AT5G37860
AT4G09930	AT3G61390
AT1G70720	AT3G53300
AT2G16365	AT1G49230
AT1G26820	AT5G01930
AT1G52050	AT3G19430
AT5G54370	AT5G60530
AT3G01670	AT3G20570
AT1G05560	AT1G79410
AT1G06100	AT1G25450
AT1G14200	AT3G16050
AT1G59740	AT3G43430
AT1G74310	AT3G09350
AT2G14960	AT5G24550
AT3G11480	AT3G46660
AT2G03740	AT2G03850
AT2G18010	AT1G15580
AT2G39060	AT1G30795
AT2G26150	AT1G74310
AT1G53540	AT5G48570
AT2G36210	AT5G61890
AT4G29285	AT5G47350
AT1G72660	AT5G47830
AT1G74870	AT1G21850
AT2G42750	AT5G53450
AT1G65560	AT5G17010
AT5G53450	AT4G16370
AT3G46660	AT3G48520
AT2G17660	AT3G27540
AT3G58550	AT5G63560
AT3G02620	AT5G42600
AT3G02610	AT5G42600
AT1G75940	AT1G75920
AT2G47160	AT3G56700
AT2G46070	AT1G62400
AT5G03780	AT5G20850
AT3G51400	AT4G16670
AT4G24190	AT5G61790
AT5G01620	AT5G01930
AT5G57830	AT4G34650
AT1G43790	AT1G58370
AT1G71740	AT4G02090
AT1G68670	AT1G25550
AT1G67910	AT5G44440
AT1G01280	AT3G11980
ATMG00900	ATMG00513
ATMG00900	AT2G07711
AT2G07681	ATMG00513
AT2G07681	AT2G07711
AT2G07771	ATMG00513
AT2G07771	AT2G07711
AT1G70420	AT3G05800
AT1G03700	AT5G07130
AT2G43100	AT4G12030
AT5G38320	AT5G64110
AT1G06260	AT5G07560
AT2G36010	AT4G28310
AT2G34610	AT4G28110
AT3G07850	AT5G39870
AT3G14040	AT5G39870
AT1G41700	AT1G40150
AT1G36540	AT1G40150
AT3G33066	AT1G40150
AT1G78570	AT3G55120
AT3G61190	AT5G58680
AT1G67860	AT1G67860
AT1G06100	AT5G04660
AT1G11590	AT5G09370
AT5G02470	AT5G05180
AT2G04020	AT5G59120
AT3G17010	AT3G53310
AT5G48410	AT5G48400
AT2G01880	AT5G42580
AT1G55430	AT3G11370
AT2G47040	AT3G57690
AT2G47030	AT3G57690
AT1G68040	AT5G15180
AT4G22960	AT5G24280
AT1G12740	AT5G05840
AT5G60910	AT5G62165
AT1G18130	AT4G28310
AT5G40690	AT5G43450
AT1G65570	AT5G51470
AT1G51190	AT4G23590
AT2G32680	AT4G23140
AT2G32680	AT4G23160
AT2G34810	AT1G09500
AT5G36150	AT5G36140
AT3G28810	AT5G03590
AT3G28820	AT5G03590
AT1G43780	AT2G43860
AT1G50050	AT2G40470
AT1G09090	AT1G44318
AT5G66170	AT4G33560
AT1G62570	AT5G40390
AT5G47350	AT5G09370
AT3G54640	AT5G17990
AT3G30560	AT3G29210
AT1G09370	AT5G09370
AT2G29420	AT1G79410
AT5G05390	AT5G60490
AT1G14960	AT5G47980
AT1G03710	AT1G03720
AT2G29500	AT5G48570
AT2G32510	AT1G49450
AT5G16960	AT4G14815
AT1G59530	AT5G58780
AT1G13140	AT3G52160
AT3G51240	AT5G17050
AT3G09940	AT4G21850
AT1G63310	AT3G58350
AT2G07728	ATMG00940
AT2G07728	AT2G07677
AT5G37490	AT5G19880
AT3G22620	AT5G13900
AT2G25680	AT1G70880
AT4G35725	AT3G57250
AT3G05150	AT4G34030
AT1G06550	AT3G51240
AT5G23410	AT5G24470
AT1G68050	AT5G24470
AT5G42730	AT5G24470
AT2G23910	AT5G48880
AT4G11650	AT4G16260
AT1G33130	AT1G43840
AT1G23760	AT4G20420
AT2G25625	AT5G03080
AT4G34770	AT3G59900
AT2G31320	AT5G40840
AT2G18360	AT5G28520
AT3G10040	AT5G44730
AT3G62100	AT5G24550
AT4G02270	AT4G26010
AT3G27220	AT5G66985
AT1G73830	AT4G34770
AT1G53885	AT1G74950
AT1G53903	AT1G74950
AT1G59860	AT1G53540
AT1G07400	AT1G53540
AT4G33905	AT3G49220
AT4G20420	AT3G52130
AT1G63560	AT3G29110
AT2G40200	AT1G11080
AT1G79360	AT1G21400
AT1G79360	AT5G34780
AT1G79310	AT4G22610
AT2G28680	AT3G50580
AT1G02310	AT4G35985
AT1G01280	AT3G59530
AT2G16210	AT5G37860
AT2G24540	AT1G64500
AT1G27440	AT2G31930
AT2G41260	AT3G62090
AT1G51490	AT5G50030
AT1G17420	AT3G25180
AT1G17260	AT5G47350
AT1G62210	AT3G04170
AT1G23160	AT1G70080
AT1G69230	AT3G02885
AT1G15460	AT5G59120
AT2G03740	AT5G07520
AT2G20720	AT3G55620
AT5G03260	AT5G60020
AT2G47040	AT1G61563
AT2G47040	AT1G61566
AT2G47030	AT1G61563
AT2G47030	AT1G61566
AT1G10800	AT5G03260
AT2G20880	AT5G53710
AT2G20720	AT1G03660
AT2G01260	AT3G05150
AT1G47400	AT1G12030
AT5G42900	AT5G61380
AT3G12730	AT4G14020
AT1G47400	AT5G05250
AT1G05560	AT4G34131
AT1G05560	AT4G34135
AT2G04850	AT5G59290
AT1G62560	AT1G16410
AT1G62560	AT1G16400
AT2G29750	AT5G60770
AT2G41180	AT1G06160
AT3G58780	AT5G11400
AT4G34131	AT4G15550
AT4G34135	AT4G15550
AT4G32105	AT4G35725
AT4G10270	AT5G39890
AT5G16920	AT4G14080
AT1G66860	AT1G67000
AT5G56110	AT5G01360
AT2G46070	AT4G14020
AT2G37380	AT4G17350
AT2G42250	AT1G80320
AT4G29250	AT5G49070
AT4G27400	AT5G54370
AT1G08340	AT1G07120
AT2G02580	AT4G10530
AT2G02580	AT4G10520
AT5G24820	AT4G16270
AT5G24550	AT4G15100
AT3G61840	AT5G40330
AT4G11210	AT5G40630
AT2G03760	AT5G43450
AT1G23670	AT5G61605
AT5G23220	AT5G11110
AT5G02550	AT5G61850
AT5G38280	AT5G64000
AT1G32940	AT1G26390
AT4G22610	AT5G23830
AT1G35250	AT5G37990
AT3G07720	AT3G12900
AT4G05370	AT1G13310
AT1G50110	AT1G79580
AT2G42530	AT4G30650
AT2G22510	AT4G38080
AT4G18280	AT4G19200
AT1G74450	AT5G12010
AT4G23280	AT5G19880
AT1G32770	AT2G41610
ATMG00980	ATMG00060
AT2G07675	ATMG00060
AT2G29110	AT5G62620
AT3G02990	AT5G65140
AT1G26410	AT1G26420
AT5G17300	AT4G15430
AT4G34410	AT5G17350
AT3G23550	AT3G16530
AT1G74710	AT4G11170
AT2G32370	AT1G34580
AT1G14360	AT5G61790
AT5G55490	AT5G60250
AT1G07450	AT1G72110
AT1G01940	AT3G09640
AT2G27420	AT1G65870
AT1G72630	AT5G61380
[truncated: 19,102 more rows]
